# Supplementary material for: Isolation of an archaeon at the prokaryote–eukaryote interface
Source: Nature. 2020 Jan 15;577(7791):519–25. doi: 10.1038/s41586-019-1916-6 (PMC7015854; doi:10.1038/s41586-019-1916-6)
Supplement: Supplementary file 3 — This file contains Supplementary Tables 1–10 [file 41586_2019_1916_MOESM3_ESM.xlsx]

## Sheet: S-Table1
Supplementary Table 1 | iTAG analysis of cultures used for characterization of MK-D1. Sequencing was performed on a MiSeq platform using universal primer pair 530F and 907R. OTUs that have only two or fewer tag-sequences were not included in the microbial community analysis of the MK-D1 cultures. Pure co-cultures are defined as those only containing MK-D1 and an isolated partner organism and high…
<Fig. 1b, and Extended Data Fig. 2a (FISH image for a tri-culture)>
Accession number: DRR184081
Phylogenetic group	Sequence read number	Relative abundance (%)
Bacteria, Halodesulfovibrio	66871	76.8968
Archaea, Lokiarchaeota (Ca. P. syntrophicum)	12502	14.3764
Archaea, Methanogenium	7398	8.50716
Archaea, Methanococcoides	179	0.205837
Bacteria, Dehalococcoidia GIF9 group	12	0.0137991
Total	86962
<Fig. 1c, d, and Extended Data Fig. 2b, c (FISH image for a co-culture)>
Accession number: DRR184082
Phylogenetic group	Sequence read number	Relative abundance (%)
Archaea, Lokiarchaeota (Ca. P. syntrophicum)	112611	87.5118
Archaea, Methanogenium	15458	12.0127
Archaea, Methanobacterium	612	0.475595
Total	128681
<Fig. 1e>
Accession number: DRR184083
Phylogenetic group	Sequence read number	Relative abundance (%)
Archaea, Lokiarchaeota (Ca. P. syntrophicum)	72338	75.7514
Archaea, Methanogenium	23120	24.2109
Bacteria, Sphingomonas	16	0.016755
Bacteria, Atribacteria	15	0.0157078
Bacteria, Lactobacillus	5	0.00523593
Total	95494
<Fig. 2b–e, and Extended Data Table 2 (NanoSIMS analysis, co-culture with Methanobacterium)>
Accession number: DRR184084
Phylogenetic group	Sequence read number	Relative abundance (%)
Archaea, Lokiarchaeota (Ca. P. syntrophicum)	87664	98.8866
Archaea, Methanobacterium	954	1.07613
Archaea, Methanococcoides	14	0.0157923
Bacteria, Halodesulfovibrio	10	0.0112802
Bacteria, Dehalococcoidia GIF9 group	9	0.0101522
Total	88651
<Extended Data Table 2 (tri-culture with Halodesulfovibrio and Methanogenium)>
Accession number: DRR184085
Phylogenetic group	Sequence read number	Relative abundance (%)
Bacteria, Halodesulfovibrio	67531	77.6558
Archaea, Methanogenium	20972	24.1163
Archaea, Lokiarchaeota (Ca. P. syntrophicum)	15774	18.139
Archaea, Methanococcoides	705	0.810699
Archaea, Methanobacterium	13	0.0149491
Total	104995
<Fig. 3a, b, and Extended Data Fig. 2d (SEM images)>
Accession number: DRR184086
Phylogenetic group	Sequence read number	Relative abundance (%)
Archaea, Lokiarchaeota (Ca. P. syntrophicum)	115119	89.2638
Archaea, Methanogenium	13846	10.7362
Total	128965
<Fig. 3c, f, i and Extended Data Fig. 2e, h, i. l (SEM and TEM images)>
Accession number: DRR184087
Phylogenetic group	Sequence read number	Relative abundance (%)
Archaea, Lokiarchaeota (Ca. P. syntrophicum)	130923	87.0308
Archaea, Methanogenium	19496	12.9599
Bacteria, Phenylobacterium	14	0.00930647
Total	150433
<Fig. 3d, e, and Extended Data Fig. 2f, g (Cryo-EM images)>
Accession number: DRR184088
Phylogenetic group	Sequence read number	Relative abundance (%)
Archaea, Lokiarchaeota (Ca. P. syntrophicum)	86292	84.5544
Archaea, Methanogenium	15647	15.3319
Archaea, Methanobacterium	82	0.0803488
Bacteria, Dehalococcoidia GIF9 group	19	0.0186174
Bacteria, Halodesulfovibrio	8	0.00783891
Bacteria, Lysinibacillus	7	0.00685905
Total	102055
<Fig. 3g, h and Extended Data Fig. 2j, k (SEM images)>
Accession number: DRR184089
Phylogenetic group	Sequence read number	Relative abundance (%)
Archaea, Lokiarchaeota (Ca. P. syntrophicum)	104002	89.9578
Archaea, Methanogenium	11610	10.0422
Total	115612
<Fig. 3j (Lipid analysis)>
Accession number: DRR184090
Phylogenetic group	Sequence read number	Relative abundance (%)
Archaea, Lokiarchaeota (Ca. P. syntrophicum)	163886	91.4721
Archaea, Methanogenium	15257	8.51561
Bacteria, Sphingomonas	22	0.0122792
Total	179165
<Extended Data Fig. 3a (Amino acids concentrations at 90 days)>
Accession number: DRR184091
Phylogenetic group	Sequence read number	Relative abundance (%)
Archaea, Lokiarchaeota (Ca. P. syntrophicum)	109046	86.8021
Archaea, Methanogenium	16580	13.1979
Total	125626
<Extended Data Fig. 3b (Amino acids concentrations at 90 days)>
Accession number: DRR184092
Phylogenetic group	Sequence read number	Relative abundance (%)
Archaea, Lokiarchaeota (Ca. P. syntrophicum)	126553	90.9851
Archaea, Methanogenium	12539	9.0149
Total	139092
<Extended Data Table 3 (Inoculum)>
Accession number: DRR184093
Phylogenetic group	Sequence read number	Relative abundance (%)
Archaea, Lokiarchaeota (Ca. P. syntrophicum)	78508	39.8106
Archaea, Methanogenium	72659	36.8446
Archaea, Methanobacterium	46017	23.3347
Bacteria, Massilia	10	0.00507089
Bacteria, Bacillus	4	0.00202836
Bacteria, Paenibacillus	3	0.00152127
Bacteria, Pseudomonas	3	0.00152127
Total	197204
<Extended Data Table 3 (Control-1)>
Accession number: DRR184094
Phylogenetic group	Sequence read number	Relative abundance (%)
Archaea, Lokiarchaeota (Ca. P. syntrophicum)	140431	76.675
Archaea, Methanogenium	39929	21.8011
Archaea, Methanobacterium	2655	1.44962
Bacteria, Veillonellaceae	60	0.0327599
Total	183075
<Extended Data Table 3 (Control-2)>
Accession number: DRR184095
Phylogenetic group	Sequence read number	Relative abundance (%)
Archaea, Lokiarchaeota (Ca. P. syntrophicum)	70273	60.314
Archaea, Methanogenium	44282	38.0064
Archaea, Methanobacterium	1906	1.63588
Bacteria, Hydrogenophilus	25	0.021457
Bacteria, Deinococcus	19	0.0163073
Bacteria, Propionibacterium	4	0.00343312
Archaea, Thaumarchaeota	3	0.00257484
Total	116512
<Extended Data Table 3 (Sulfate-1)>
Accession number: DRR184096
Phylogenetic group	Sequence read number	Relative abundance (%)
Archaea, Lokiarchaeota (Ca. P. syntrophicum)	84925	79.4977
Archaea, Methanogenium	20854	19.5213
Archaea, Methanobacterium	1017	0.952007
Archaea, Thaumarchaeota	14	0.0131053
Bacteria, Oceanospirillales	7	0.00655265
Archaea, Marine Group II	5	0.00468046
Bacteria, Veillonellaceae	5	0.00468046
Total	106827
<Extended Data Table 3 (Glucose-1)>
Accession number: DRR184097
Phylogenetic group	Sequence read number	Relative abundance (%)
Archaea, Lokiarchaeota (Ca. P. syntrophicum)	118208	73.8297
Archaea, Methanogenium	38864	24.2735
Archaea, Methanobacterium	2998	1.87247
Bacteria, Sedimentibacter	30	0.0187372
Archaea, Thaumarchaeota	9	0.00562117
Total	160109
<Extended Data Table 3 (Glucose-2)>
Accession number: DRR184098
Phylogenetic group	Sequence read number	Relative abundance (%)
Archaea, Lokiarchaeota (Ca. P. syntrophicum)	85521	70.3118
Archaea, Methanogenium	34100	28.0356
Archaea, Methanobacterium	2010	1.65254
Total	121631
<Extended Data Table 3 (Xylose-2)>
Accession number: DRR184099
Phylogenetic group	Sequence read number	Relative abundance (%)
Archaea, Lokiarchaeota (Ca. P. syntrophicum)	92052	61.4216
Archaea, Methanogenium	54674	36.4812
Archaea, Methanobacterium	3128	2.08716
Bacteria, Sphingomonas	15	0.0100087
Total	149869
<Extended Data Table 3 (Archaeal cell-1)>
Accession number: DRR184100
Phylogenetic group	Sequence read number	Relative abundance (%)
Archaea, Lokiarchaeota (Ca. P. syntrophicum)	115040	81.465
Archaea, Methanogenium	24713	17.5004
Archaea, Methanobacterium	1064	0.753466
Bacteria, Afipia	391	0.276885
Total	141208
<Pure co-culture>
Accession number: DRR184101
Phylogenetic group	Sequence read number	Relative abundance (%)
Archaea, Lokiarchaeota (Ca. P. syntrophicum)	95965	91.3831
Archaea, Methanogenium	9049	8.61695
Total	105014
No bacterial PCR amplicons and no bacterial growth were observed from the culture. The purity check of culture is described in the Supplementary Methods.

## Sheet: S-Table2
Supplementary Table 2 | Genome information of Ca. P. syntrophicum, Halodesulfovibrio and Methanogenium cultured in this study.
	Ca. P. syntrophicum MK-D1	Halodesulfovibrio MK-HDV	Methanogenium MK-MG
Size (bp)	4427796	4171812	2331727
Contigs	1	3	13
Coverage (times)	52	189	66
G+C content (%)	31.1	44.3	49.6
Number of ORF	3946	3594	2294
Hypothetical proteins	1755	1392	1221
rRNAs	2	7	16
tRNAs	24	100	49
Genome completeness (%)	100	99.38a	98.37a
Contamination (%)	0	0.59a	1.96a
CRISPR sequences	7	na	na
Insertion sequence elements	15	na	na
Contamination (%)	0	0.59a	1.96a
na = not analysed
aGenome completeness and contamination were estimated using CheckM (Parks, D. H., Imelfort, M., Skennerton, C. T., Hugenholtz, P. & Tyson, G. W. CheckM: assessing the quality of microbial genomes recovered from isolates, single cells, and metagenomes. Genome Res. 25, 1043–1055 [2015]).

## Sheet: S-Table3
Supplementary Table 3 | MK-D1 gene expression data. For each gene, the locus tag, predicted product, KEGG/COG/arCOG annotation (if available), and gene expression level (reads per kilobase of transcript per million mapped reads; RPKM) are shown. For those predicted to be a putative Eukaryotic signature protein (ESP), their corresponding functions are shown.
Locus Tag	Product	COG	arCOG	KEGG	KEGG-BASE	RPKM	ESPs
DSAG12_00001	Iron-sulfur flavoprotein	COG0655	arCOG02573		hypothetical protein	259
DSAG12_00002	Aspartate aminotransferase	COG0436	arCOG04333	K00837	aromatic aminotransferase	250
DSAG12_00003	hypothetical protein				hypothetical protein	409
DSAG12_00004	hypothetical protein				hypothetical protein	1713
DSAG12_00005	Hsp20/alpha crystallin family protein			K13993	HSP20 family protein	708
DSAG12_00006	Polyketide cyclase / dehydrase and lipid transport				hypothetical protein	352
DSAG12_00007	hypothetical protein				hypothetical protein	237
DSAG12_00008	hypothetical protein				hypothetical protein	198
DSAG12_00009	urocanate hydratase	COG2987	arCOG04670	K01712	urocanate hydratase	320
DSAG12_00010	histidine ammonia-lyase	COG2986	arCOG04671	K01745	histidine ammonia-lyase	267
DSAG12_00011	imidazolonepropionase	COG1228	arCOG00696	K01468	imidazolonepropionase	305
DSAG12_00012	Formate--tetrahydrofolate ligase	COG2759	arCOG04541	K01938	formate--tetrahydrofolate ligase	269
DSAG12_00013	hypothetical protein				hypothetical protein	203
DSAG12_00014	F(420)H(2) dehydrogenase subunit I			K00533	ferredoxin hydrogenase large subunit	309
DSAG12_00015	Respiratory-chain NADH dehydrogenase 24 Kd subunit			K00334	NADH-quinone oxidoreductase subunit E	297
DSAG12_00016	putative transposase	COG0675	arCOG00683	K07496	putative transposase	230
DSAG12_00017	tRNA-Trp				tRNA-Trp	264
DSAG12_00018	hypothetical protein			K15471	O-methyltransferase	218
DSAG12_00019	hypothetical protein				hypothetical protein	208
DSAG12_00020	putative ABC transporter ATP-binding protein	COG1126	arCOG00923	K02028	polar amino acid transport system ATP-binding protein	280
DSAG12_00021	glutamine ABC transporter permease protein	COG0765	arCOG01798	K17062	arginine/lysine/histidine/glutamine transport system substrate-binding and permease protein	255
DSAG12_00022	cystine transporter subunit	COG0834	arCOG01799	K02030	polar amino acid transport system substrate-binding protein	365
DSAG12_00023	tRNA-specific 2-thiouridylase MnmA	COG1606	arCOG00043	K06864	hypothetical protein	240
DSAG12_00024	hypothetical protein					202
DSAG12_00025	HTH-type transcriptional regulator LysM	COG1522	arCOG01580		hypothetical protein	256
DSAG12_00026	putative HTH-type transcriptional regulator	COG1522	arCOG01580	K03719	Lrp/AsnC family transcriptional regulator, leucine-responsive regulatory protein	232
DSAG12_00027	Ras family protein	COG1100	arCOG06769	K07930	Ras-related protein Rab-43	180	hypothetical protein with small GTP-binding domain
DSAG12_00028	NurA domain protein				hypothetical protein	201
DSAG12_00029	hypothetical protein				hypothetical protein	155
DSAG12_00030	hypothetical protein				hypothetical protein	218
DSAG12_00031	Proteasome subunit beta precursor	COG0638	arCOG00970	K03433	proteasome beta subunit	293
DSAG12_00032	hypothetical protein				hypothetical protein	214
DSAG12_00033	Glutamate--tRNA ligase	COG0008	arCOG04302	K01885	glutamyl-tRNA synthetase	273
DSAG12_00034	CAAX amino terminal protease self- immunity				hypothetical protein	150
DSAG12_00035	phosphate butyryltransferase	COG4002	arCOG00854		hypothetical protein	220
DSAG12_00036	hypothetical protein				hypothetical protein	148
DSAG12_00037	tRNA pseudouridine synthase A	COG0101	arCOG04449	K06173	tRNA pseudouridine38-40 synthase	205
DSAG12_00038	hypothetical protein	11FQ8	arCOG05870		hypothetical protein	261
DSAG12_00039	Replication factor C small subunit	COG0470	arCOG00469	K04801	replication factor C small subunit	268
DSAG12_00040	hypothetical protein				hypothetical protein	195
DSAG12_00041	hypothetical protein				hypothetical protein	186
DSAG12_00042	hypothetical protein				hypothetical protein	240
DSAG12_00043	Calcineurin-like phosphoesterase superfamily domain protein			K03269	UDP-2,3-diacylglucosamine hydrolase	236
DSAG12_00044	Acetyl-coenzyme A synthetase	COG0318	arCOG00856		hypothetical protein	291
DSAG12_00045	Diacetylchitobiose deacetylase	COG2120	arCOG03460		hypothetical protein	243
DSAG12_00046	UDP-galactose-4-epimerase				hypothetical protein	247
DSAG12_00047	hypothetical protein				hypothetical protein	205
DSAG12_00048	hypothetical protein				hypothetical protein	190
DSAG12_00049	hypothetical protein					220
DSAG12_00050	Alpha/beta hydrolase family protein			K06889	hypothetical protein	202
DSAG12_00051	putative oxidoreductase	COG0673	arCOG01622	K00078	dihydrodiol dehydrogenase / D-xylose 1-dehydrogenase (NADP)	259
DSAG12_00052	putative 3-hydroxyphenylpropionic transporter MhpT			K08139	MFS transporter, SP family, sugar:H+ symporter	263
DSAG12_00053	methionine sulfoxide reductase A	COG0225	arCOG02816	K12267	peptide methionine sulfoxide reductase msrA/msrB	255
DSAG12_00054	hypothetical protein	COG2062	arCOG01992	K08296	phosphohistidine phosphatase	257
DSAG12_00055	hypothetical protein				hypothetical protein	240
DSAG12_00056	hypothetical protein	COG3358	arCOG04570	K09164	hypothetical protein	228
DSAG12_00057	putative acetyltransferase	12141	arCOG00828		hypothetical protein	223
DSAG12_00058	ribosomal-protein-alanine N-acetyltransferase				hypothetical protein	216
DSAG12_00059	ADP-ribosylation factor family protein			K07950	ADP-ribosylation factor-like protein 5B	398	hypothetical protein with small GTP-binding domain
DSAG12_00060	Peptidase C13 family protein				hypothetical protein	464
DSAG12_00061	3-hydroxyanthranilate 3,4-dioxygenase	0YRJS	arCOG02998		hypothetical protein	217
DSAG12_00062	Leucine Rich repeats (2 copies)	COG1100,COG4886	arCOG06769	K13730	internalin A	248
DSAG12_00063	hypothetical protein				hypothetical protein	169
DSAG12_00064	Peptide methionine sulfoxide reductase MsrB	COG0229	arCOG02815	K07305	peptide-methionine (R)-S-oxide reductase	260
DSAG12_00065	Leucyl aminopeptidase	COG0308	arCOG02969	K01256	aminopeptidase N	245
DSAG12_00066	hypothetical protein	COG1628	arCOG00928	K09120	hypothetical protein	191
DSAG12_00067	hypothetical protein				hypothetical protein	210
DSAG12_00068	DNA-directed RNA polymerase subunit L				hypothetical protein	222
DSAG12_00069	hypothetical protein				hypothetical protein	212
DSAG12_00070	Exosome complex component Csl4	COG1096	arCOG00676	K07573	exosome complex component CSL4	230
DSAG12_00071	N5-glutamine S-adenosyl-L-methionine-dependent methyltransferase	COG2263	arCOG00910	K07579	putative methylase	202
DSAG12_00072	hypothetical protein				hypothetical protein	233
DSAG12_00073	Iron-sulfur flavoprotein	COG0655	arCOG02573	K03809	Trp repressor binding protein	337
DSAG12_00074	hypothetical protein				hypothetical protein	362
DSAG12_00075	Enolase	COG0148	arCOG01169	K01689	enolase	267
DSAG12_00076	serine/threonine protein phosphatase 1	COG0639	arCOG01143	K15423	serine/threonine-protein phosphatase 4 catalytic subunit	223
DSAG12_00077	hypothetical protein				hypothetical protein	180
DSAG12_00078	Alanine dehydrogenase	COG2423	arCOG01035	K00259	alanine dehydrogenase	315
DSAG12_00079	acetyl-CoA acetyltransferase	COG0183	arCOG01280	K00626	acetyl-CoA C-acetyltransferase	349
DSAG12_00080	hypothetical protein				hypothetical protein	255
DSAG12_00081	putative acyl-CoA dehydrogenase	COG1960	arCOG01707	K00248	butyryl-CoA dehydrogenase	342
DSAG12_00082	bifunctional enoyl-CoA hydratase/phosphate acetyltransferase	COG2030	arCOG00606,arCOG00778	K17865	3-hydroxybutyryl-CoA dehydratase	248
DSAG12_00083	BadF/BadG/BcrA/BcrD ATPase family protein	COG1924,COG3580	arCOG02678		hypothetical protein	245
DSAG12_00084	Coenzyme A transferase	COG2057	arCOG05316	K01029	3-oxoacid CoA-transferase subunit B	348
DSAG12_00085	Coenzyme A transferase	COG1788	arCOG01987	K01028	3-oxoacid CoA-transferase subunit A	312
DSAG12_00086	Bacterial membrane flanked domain protein	COG3428	arCOG04619	K08981	putative membrane protein	127
DSAG12_00087	Calcineurin-like phosphoesterase				hypothetical protein	219
DSAG12_00088	hypothetical protein				hypothetical protein	232
DSAG12_00089	putative diguanylate cyclase	COG0642	arCOG02348,arCOG02349	K00936	two-component system, sensor histidine kinase PdtaS	254
DSAG12_00090	hypothetical protein				hypothetical protein	236
DSAG12_00091	hypothetical protein				hypothetical protein	184
DSAG12_00092	Elongation factor 1-alpha	COG5256	arCOG01561	K03231	elongation factor 1-alpha	323
DSAG12_00093	(Dimethylallyl)adenosine tRNA methylthiotransferase MiaB	COG1032	arCOG01356	K04035	magnesium-protoporphyrin IX monomethyl ester (oxidative) cyclase	225
DSAG12_00094	hypothetical protein				hypothetical protein	159
DSAG12_00095	DNA/RNA-binding protein Alba 2	COG1581	arCOG01753	K03622	archaea-specific DNA-binding protein	314
DSAG12_00096	hypothetical protein	COG1100	arCOG01225	K06883	hypothetical protein	256
DSAG12_00097	2-isopropylmalate synthase	COG0119	arCOG02092	K01649	2-isopropylmalate synthase	258
DSAG12_00098	Transcription initiation factor IIB	COG1405	arCOG01981		hypothetical protein	257
DSAG12_00099	Putative snRNP Sm-like protein			K11096	small nuclear ribonucleoprotein D2	177
DSAG12_00100	hypothetical protein				hypothetical protein	192
DSAG12_00101	hypothetical protein				hypothetical protein	167
DSAG12_00102	hypothetical protein	0XW8Q	arCOG02103		hypothetical protein	199
DSAG12_00103	hypothetical protein				hypothetical protein	213
DSAG12_00104	hypothetical protein				hypothetical protein	243
DSAG12_00105	TatD related DNase	COG1099	arCOG00892	K07051	hypothetical protein	272
DSAG12_00106	hypothetical protein	COG1738	arCOG04284	K09125	hypothetical protein	301
DSAG12_00107	hypothetical protein	0XSKB	arCOG01792	K05928	tocopherol O-methyltransferase	268
DSAG12_00108	tRNA-Ser				tRNA-Ser	348
DSAG12_00109	50S ribosomal protein L14e	COG2163	arCOG04167	K02875	large subunit ribosomal protein L14e	302
DSAG12_00110	cytidylate kinase	COG1102	arCOG01037	K00945	cytidylate kinase	289
DSAG12_00111	50S ribosomal protein L34e	COG2174	arCOG04168	K02915	large subunit ribosomal protein L34e	329
DSAG12_00112	hypothetical protein				hypothetical protein	141
DSAG12_00113	hypothetical protein				hypothetical protein	301
DSAG12_00114	hypothetical protein				hypothetical protein	217
DSAG12_00115	hypothetical protein				hypothetical protein	260
DSAG12_00116	ferrous iron efflux protein F	COG0053	arCOG01474		hypothetical protein	183
DSAG12_00117	RNA 3'-terminal-phosphate cyclase	COG0430	arCOG04125	K01974	RNA 3'-terminal phosphate cyclase (ATP)	200
DSAG12_00118	competence damage-inducible protein A	COG1546	arCOG04589	K03742	nicotinamide-nucleotide amidase	412
DSAG12_00119	Nicotinamide-nucleotide adenylyltransferase	COG1056	arCOG00972		hypothetical protein	148
DSAG12_00120	Chlorinase	COG1912	arCOG04309	K09134	hypothetical protein	209
DSAG12_00121	hypothetical protein				hypothetical protein	243
DSAG12_00122	hypothetical protein				hypothetical protein	216
DSAG12_00123	hypothetical protein				hypothetical protein	218
DSAG12_00124	hypothetical protein				hypothetical protein	201
DSAG12_00125	hypothetical protein				hypothetical protein	204
DSAG12_00126	hypothetical protein				hypothetical protein	185
DSAG12_00127	Isoleucine--tRNA ligase	COG0525	arCOG00808	K01873	valyl-tRNA synthetase	266
DSAG12_00128	hypothetical protein				hypothetical protein	283
DSAG12_00129	2-hydroxy-6-oxononadienedioate/2-hydroxy-6- oxononatrienedioate hydrolase	COG0596	arCOG01660		hypothetical protein	252
DSAG12_00130	hypothetical protein				hypothetical protein	180
DSAG12_00131	tRNA-Ala				tRNA-Ala	220
DSAG12_00132	tRNA 2-thiocytidine biosynthesis protein TtcA	COG0037	arCOG00042		hypothetical protein	246
DSAG12_00133	succinyl-CoA synthetase subunit alpha	COG1042	arCOG01340	K18593	4-hydroxybutyryl-CoA synthetase (ADP-forming)	246
DSAG12_00134	hypothetical protein					121
DSAG12_00135	Glutamine--fructose-6-phosphate aminotransferase (isomerizing)	COG0449	arCOG00057	K00820	glucosamine--fructose-6-phosphate aminotransferase (isomerizing)	301
DSAG12_00136	hypothetical protein				hypothetical protein	140
DSAG12_00137	Phosphoenolpyruvate synthase	COG0574	arCOG01114	K01007	pyruvate, water dikinase	235
DSAG12_00138	drug efflux system protein MdtG	COG0477	arCOG00130	K08151	MFS transporter, DHA1 family, tetracycline resistance protein	216
DSAG12_00139	Leucine carboxyl methyltransferase	COG3315	arCOG03589		hypothetical protein	249
DSAG12_00140	hypothetical protein					106
DSAG12_00141	hypothetical protein				hypothetical protein	275
DSAG12_00142	hypothetical protein				hypothetical protein	185
DSAG12_00143	Isoleucine--tRNA ligase	02TQ5,COG0495	0	K01869	leucyl-tRNA synthetase	263
DSAG12_00144	hypothetical protein				hypothetical protein	192
DSAG12_00145	hypothetical protein				hypothetical protein	229
DSAG12_00146	Type 2 DNA topoisomerase 6 subunit A	COG1697	arCOG04143	K10878	meiotic recombination protein SPO11	249
DSAG12_00147	Type 2 DNA topoisomerase 6 subunit B	COG1389	arCOG01165		hypothetical protein	244
DSAG12_00148	bifunctional phosphopantothenoylcysteine decarboxylase/phosphopantothenate synthase	COG0452	arCOG01704	K13038	phosphopantothenoylcysteine decarboxylase / phosphopantothenate--cysteine ligase	235
DSAG12_00149	hypothetical protein				hypothetical protein	212
DSAG12_00150	ssDNA exonuclease RecJ	COG0608	arCOG00427	K07463	archaea-specific RecJ-like exonuclease	227
DSAG12_00151	hypothetical protein				hypothetical protein	223
DSAG12_00152	O-phosphoseryl-tRNA(Sec) selenium transferase	COG0076	arCOG00119	K03341	O-phospho-L-seryl-tRNASec:L-selenocysteinyl-tRNA synthase	256
DSAG12_00153	hypothetical protein				hypothetical protein	261
DSAG12_00154	putative GTP-binding protein EngB	COG1084	arCOG00352	K06943	nucleolar GTP-binding protein	192
DSAG12_00155	ribosomal-protein-S5-alanine N-acetyltransferase				hypothetical protein	272
DSAG12_00156	hypothetical protein	COG0427	arCOG00834,arCOG06124		hypothetical protein	271
DSAG12_00157	Major Facilitator Superfamily protein				hypothetical protein	198
DSAG12_00158	phosphoserine aminotransferase	COG0075	arCOG00082	K00837	aromatic aminotransferase	322
DSAG12_00159	Glyoxylate reductase	COG0111	arCOG01754	K00058	D-3-phosphoglycerate dehydrogenase	302
DSAG12_00160	Transglutaminase-like superfamily protein				hypothetical protein	265
DSAG12_00161	short chain dehydrogenase	COG1028	arCOG01264	K11161	retinol dehydrogenase 13	271
DSAG12_00162	protease TldD	COG0312	arCOG00321	K03568	TldD protein	312
DSAG12_00163	peptidase PmbA	COG0312	arCOG00322	K03592	PmbA protein	273
DSAG12_00164	succinyl-CoA synthetase subunit alpha	COG1042	arCOG01340	K09181	acetyltransferase	379
DSAG12_00165	phosphate acetyltransferase	COG0857	arCOG00099	K06873	hypothetical protein	311
DSAG12_00166	hypothetical protein				hypothetical protein	301
DSAG12_00167	chromosome segregation protein				hypothetical protein	221
DSAG12_00168	Peptidase family U32	COG0826	arCOG03202	K08303	putative protease	259
DSAG12_00169	hypothetical protein				hypothetical protein	226
DSAG12_00170	hypothetical protein				hypothetical protein	168
DSAG12_00171	Presenilin			K04505	presenilin 1	271
DSAG12_00172	Fibronectin type III domain protein	0ZX5Q	arCOG02926,arCOG05978,arCOG07813		hypothetical protein	296
DSAG12_00173	cytoplasmic alpha-amylase			K16147	starch synthase (maltosyl-transferring)	242
DSAG12_00174	scaffold protein	COG0822	arCOG02077	K04488	nitrogen fixation protein NifU and related proteins	246
DSAG12_00175	FtsX-like permease family protein	COG0577	arCOG02312	K02004	putative ABC transport system permease protein	193
DSAG12_00176	FtsX-like permease family protein			K02004	putative ABC transport system permease protein	165
DSAG12_00177	putative ABC transporter ATP-binding protein	COG1136	arCOG00922	K02003	putative ABC transport system ATP-binding protein	213
DSAG12_00178	hypothetical protein				hypothetical protein	299
DSAG12_00179	hypothetical protein				hypothetical protein	157
DSAG12_00180	hypothetical protein	COG1888	arCOG04140	K09732	hypothetical protein	115
DSAG12_00181	hypothetical protein				hypothetical protein	182
DSAG12_00182	hypothetical protein				hypothetical protein	228
DSAG12_00183	putative phosphatase			K01838	beta-phosphoglucomutase	230
DSAG12_00184	sensory histidine kinase AtoS	COG3322	arCOG02358,arCOG02391,arCOG04446,arCOG06712		hypothetical protein	177
DSAG12_00185	cytoplasmic glycerophosphodiester phosphodiesterase	COG0584	arCOG00701	K01126	glycerophosphoryl diester phosphodiesterase	222
DSAG12_00186	FtsX-like permease family protein	COG0577	arCOG02312		hypothetical protein	236
DSAG12_00187	putative ABC transporter ATP-binding protein	COG1136	arCOG00922	K09810	lipoprotein-releasing system ATP-binding protein	255
DSAG12_00188	hypothetical protein	COG1328	arCOG01967,arCOG03714,arCOG04889		hypothetical protein	264
DSAG12_00189	hypothetical protein				hypothetical protein	243
DSAG12_00190	WD domain, G-beta repeat	COG2319	arCOG02561	K16482	centriolar protein POC1	197
DSAG12_00191	hypothetical protein				hypothetical protein	244
DSAG12_00192	Xaa-Pro dipeptidase	COG0006	arCOG01000	K01262	Xaa-Pro aminopeptidase	261
DSAG12_00193	Type I phosphodiesterase / nucleotide pyrophosphatase	COG1524	arCOG01378		hypothetical protein	225
DSAG12_00194	hypothetical protein				hypothetical protein	240
DSAG12_00195	hypothetical protein	COG1342	arCOG02238,arCOG02239	K06933	hypothetical protein	257
DSAG12_00196	bifunctional cysteine desulfurase/selenocysteine lyase	COG0520	arCOG00065		hypothetical protein	277
DSAG12_00197	putative HTH-type transcriptional regulator	COG1522	arCOG01580	K03719	Lrp/AsnC family transcriptional regulator, leucine-responsive regulatory protein	249
DSAG12_00198	Epoxyqueuosine reductase	COG1600	arCOG02740		hypothetical protein	276
DSAG12_00199	putative 3-hydroxyphenylpropionic transporter MhpT			K08151	MFS transporter, DHA1 family, tetracycline resistance protein	200
DSAG12_00200	DNA mismatch repair protein	COG0323	arCOG01166	K03572	DNA mismatch repair protein MutL	211
DSAG12_00201	elongation factor 1-beta			K03232	elongation factor 1-beta	237
DSAG12_00202	hypothetical protein				hypothetical protein	189
DSAG12_00203	hypothetical protein				hypothetical protein	185
DSAG12_00204	3-hydroxypropionyl-coenzyme A synthetase	COG0318	arCOG00856	K01897	long-chain acyl-CoA synthetase	300
DSAG12_00205	N-6 DNA Methylase	COG0827	arCOG02636		hypothetical protein	190
DSAG12_00206	Zinc carboxypeptidase			K05996	carboxypeptidase T	206
DSAG12_00207	DNA adenine methylase	COG0338	arCOG03416	K06223	DNA adenine methylase	154
DSAG12_00208	PhoU domain protein	COG0704	arCOG00318	K02039	phosphate transport system protein	209
DSAG12_00209	Tetratricopeptide repeat protein	0XTEN	arCOG03045		hypothetical protein	201
DSAG12_00210	Isoprenylcysteine carboxyl methyltransferase (ICMT) family protein	COG2020	arCOG03580		hypothetical protein	241
DSAG12_00211	2-succinyl-6-hydroxy-2, 4-cyclohexadiene-1-carboxylate synthase			K08680	2-succinyl-6-hydroxy-2,4-cyclohexadiene-1-carboxylate synthase	220
DSAG12_00212	hypothetical protein				hypothetical protein	170
DSAG12_00213	DNA-binding transcriptional repressor ArsR			K03892	ArsR family transcriptional regulator	209
DSAG12_00214	hypothetical protein				hypothetical protein	265
DSAG12_00215	putative permease	COG0701	arCOG02712	K07089	hypothetical protein	254
DSAG12_00216	sensory histidine kinase AtoS	COG3322	arCOG02358,arCOG02391,arCOG04446,arCOG06712		hypothetical protein	193
DSAG12_00217	hypothetical protein				hypothetical protein	279
DSAG12_00218	hypothetical protein				hypothetical protein	179
DSAG12_00219	hypothetical protein				hypothetical protein	162
DSAG12_00220	hypothetical protein				hypothetical protein	194
DSAG12_00221	hypothetical protein				hypothetical protein	317
DSAG12_00222	Proline iminopeptidase	02TI8,0XRPK	0		hypothetical protein	304
DSAG12_00223	reactivating factor for ethanolamine ammonia lyase			K04019	ethanolamine utilization protein EutA	276
DSAG12_00224	hypothetical protein				hypothetical protein	293
DSAG12_00225	hypothetical protein					242
DSAG12_00226	hypothetical protein				hypothetical protein	460
DSAG12_00227	Hsp20/alpha crystallin family protein			K13993	HSP20 family protein	690
DSAG12_00228	hypothetical protein				hypothetical protein	509
DSAG12_00229	hypothetical protein			K13993	HSP20 family protein	401
DSAG12_00230	Modification methylase MjaV	COG0863	arCOG00115		hypothetical protein	244
DSAG12_00231	DNA mismatch repair protein MutS	COG0249	arCOG02897	K03555	DNA mismatch repair protein MutS	243
DSAG12_00232	hypothetical protein				hypothetical protein	221
DSAG12_00233	hypothetical protein				hypothetical protein	232
DSAG12_00234	Tetratricopeptide repeat protein				hypothetical protein	186
DSAG12_00235	hypothetical protein				hypothetical protein	155
DSAG12_00236	hypothetical protein				hypothetical protein	285
DSAG12_00237	hypothetical protein				hypothetical protein	293
DSAG12_00238	Major Facilitator Superfamily protein	COG0477	arCOG00130		hypothetical protein	274
DSAG12_00239	CAAX amino terminal protease self- immunity	COG1266	arCOG02768	K07052	hypothetical protein	226
DSAG12_00240	Ferredoxin	COG2768	arCOG02448	K07138	hypothetical protein	276
DSAG12_00241	hypothetical protein				hypothetical protein	284
DSAG12_00242	putative acetyltransferase YhhY	COG0454	arCOG00831		hypothetical protein	245
DSAG12_00243	DHH family protein	COG0608	arCOG00424	K07463	archaea-specific RecJ-like exonuclease	269
DSAG12_00244	Glyoxalase-like domain protein				hypothetical protein	341
DSAG12_00245	Trehalose/maltose import ATP-binding protein MalK	COG1131	arCOG00194	K01990	ABC-2 type transport system ATP-binding protein	293
DSAG12_00246	ABC-2 family transporter protein	COG1277	arCOG03689	K01992	ABC-2 type transport system permease protein	248
DSAG12_00247	hypothetical protein				hypothetical protein	213
DSAG12_00248	hypothetical protein				hypothetical protein	237
DSAG12_00249	hypothetical protein				hypothetical protein	221
DSAG12_00250	Proteasome-activating nucleotidase	COG1222	arCOG01306	K03420	proteasome regulatory subunit	384
DSAG12_00251	hypothetical protein				hypothetical protein	322
DSAG12_00252	Pyruvate synthase subunit PorB	COG1013	arCOG01601	K00187	2-oxoisovalerate ferredoxin oxidoreductase, beta subunit	382
DSAG12_00253	Ketoisovalerate oxidoreductase subunit VorA	COG0674	arCOG01608	K00186	2-oxoisovalerate ferredoxin oxidoreductase, alpha subunit	328
DSAG12_00254	Pyruvate synthase subunit PorD	COG1144	arCOG01605	K00171	pyruvate ferredoxin oxidoreductase, delta subunit	384
DSAG12_00255	Pyruvate/ketoisovalerate oxidoreductases common subunit gamma	COG1014	arCOG01603	K00189	2-oxoisovalerate ferredoxin oxidoreductase, gamma subunit	285
DSAG12_00256	Transcription initiation factor IIB	COG1405	arCOG01981	K03124	transcription initiation factor TFIIB	367
DSAG12_00257	hypothetical protein				hypothetical protein	317
DSAG12_00258	hypothetical protein				hypothetical protein	322
DSAG12_00259	hydroxyacylglutathione hydrolase			K01567	peptidoglycan-N-acetylmuramic acid deacetylase	288
DSAG12_00260	Transcription initiation factor IIB	COG1405	arCOG01981	K03124	transcription initiation factor TFIIB	305
DSAG12_00261	Acetyltransferase (GNAT) family protein				hypothetical protein	235
DSAG12_00262	hypothetical protein				hypothetical protein	214
DSAG12_00263	Nucleotidyltransferase domain protein	COG2413	arCOG04066	K07073	hypothetical protein	324
DSAG12_00264	Radical SAM superfamily protein	COG2108	arCOG00932	K07129	hypothetical protein	253
DSAG12_00265	hypothetical protein				hypothetical protein	271
DSAG12_00266	hypothetical protein				hypothetical protein	286
DSAG12_00267	GMP synthase (glutamine-hydrolyzing) subunit B	COG0519	arCOG00085	K01951	GMP synthase (glutamine-hydrolysing)	261
DSAG12_00268	molybdenum cofactor biosynthesis protein A	COG2100	arCOG00951	K06935	hypothetical protein	211
DSAG12_00269	Peptide chain release factor subunit 1	COG1537	arCOG01741	K06965	protein pelota	237
DSAG12_00270	Kinase binding protein CGI-121				hypothetical protein	191
DSAG12_00271	xanthine-guanine phosphoribosyltransferase			K00769	xanthine phosphoribosyltransferase	198
DSAG12_00272	Energy-coupling factor transporter transmembrane protein EcfT	COG0619	arCOG02250	K16785	energy-coupling factor transport system permease protein	228
DSAG12_00273	putative ABC transporter ATP-binding protein	COG1122	arCOG00188	K16786 K16787	energy-coupling factor transport system ATP-binding protein / energy-coupling factor transport system ATP-binding protein	230
DSAG12_00274	putative manganese-dependent inorganic pyrophosphatase	COG0618	arCOG01565	K06881	phosphoesterase RecJ domain-containing protein	199
DSAG12_00275	Prefoldin subunit beta	COG1382	arCOG01342	K04798	prefoldin beta subunit	240
DSAG12_00276	hypothetical protein				hypothetical protein	202
DSAG12_00277	hypothetical protein	COG1395	arCOG04152	K07728	putative transcriptional regulator	215
DSAG12_00278	Ribonuclease HII	COG0164	arCOG04121	K03470	ribonuclease HII	276
DSAG12_00279	short chain dehydrogenase	COG0300	arCOG01263	K00046	gluconate 5-dehydrogenase	242
DSAG12_00280	hypothetical protein			K02614	acyl-CoA thioesterase	281
DSAG12_00281	hypothetical protein				hypothetical protein	238
DSAG12_00282	3-phenylpropionate dioxygenase ferredoxin subunit	COG2146	arCOG02852	K05710	3-phenylpropionate/trans-cinnamate dioxygenase ferredoxin subunit	229
DSAG12_00283	Fibrillarin-like rRNA/tRNA 2'-O-methyltransferase	COG1889	arCOG00078	K04795	fibrillarin-like pre-rRNA processing protein	230
DSAG12_00284	putative NOP5 family protein	COG1498	arCOG01923	K14564	nucleolar protein 56	247
DSAG12_00285	dihydroorotate dehydrogenase 1B	COG0167	arCOG00603	K17828	dihydroorotate dehydrogenase (NAD+) catalytic subunit	259
DSAG12_00286	Sulfhydrogenase 2 subunit gamma	COG0543	arCOG02199	K02823	dihydroorotate dehydrogenase electron transfer subunit	284
DSAG12_00287	coproporphyrinogen III oxidase	COG1243	arCOG01361	K07739	elongator complex protein 3	335
DSAG12_00288	hypothetical protein				hypothetical protein	285
DSAG12_00289	Putative transposase DNA-binding domain protein				hypothetical protein	209
DSAG12_00290	hypothetical protein				hypothetical protein	232
DSAG12_00291	hypothetical protein				hypothetical protein	302
DSAG12_00292	hypothetical protein				hypothetical protein	259
DSAG12_00293	ATP-dependent helicase HepA	COG0553	arCOG00871		hypothetical protein	277
DSAG12_00294	N-6 DNA Methylase	COG1002	arCOG04814		hypothetical protein	175
DSAG12_00295	Putative ski2-type helicase	COG1205	arCOG06444	K01529	inosine/xanthosine triphosphatase	270
DSAG12_00296	hypothetical protein				hypothetical protein	180
DSAG12_00297	hypothetical protein				hypothetical protein	229
DSAG12_00298	hypothetical protein				hypothetical protein	211
DSAG12_00299	hypothetical protein				hypothetical protein	184
DSAG12_00300	hypothetical protein				hypothetical protein	206
DSAG12_00301	photosystem I assembly protein Ycf3	COG0457	arCOG00398,arCOG03034		hypothetical protein	243
DSAG12_00302	Serine/threonine-protein kinase PknD	COG0515	arCOG03682	K08884	serine/threonine protein kinase, bacterial	180
DSAG12_00303	DNA-dependent helicase II	COG0210	arCOG00798		hypothetical protein	184
DSAG12_00304	hypothetical protein	COG3593	arCOG03235	K07459	putative ATP-dependent endonuclease of the OLD family	193
DSAG12_00305	Alpha/beta hydrolase family protein				hypothetical protein	323
DSAG12_00306	pyrroloquinoline quinone biosynthesis protein PqqE	COG0535	arCOG00938	K15045	radical S-adenosyl methionine domain-containing protein 2	186
DSAG12_00307	Zc3h12a-like Ribonuclease NYN domain protein	0ZZA7	arCOG06454		hypothetical protein	185
DSAG12_00308	hypothetical protein					239
DSAG12_00309	CRISPR-associated protein (Cas_Cas02710)				hypothetical protein	244
DSAG12_00310	hypothetical protein				hypothetical protein	237
DSAG12_00311	ATP-dependent RecD-like DNA helicase	COG1112	arCOG00792		hypothetical protein	263
DSAG12_00312	hypothetical protein				hypothetical protein	255
DSAG12_00313	hypothetical protein				hypothetical protein	226
DSAG12_00314	Uracil DNA glycosylase superfamily protein				hypothetical protein	263
DSAG12_00315	hypothetical protein				hypothetical protein	183
DSAG12_00316	hypothetical protein				hypothetical protein	214
DSAG12_00317	Acetyltransferase (GNAT) family protein	COG1243	arCOG01361	K07739	elongator complex protein 3	217
DSAG12_00318	GMP synthase (glutamine-hydrolyzing) subunit A	COG0518	arCOG00087	K01951	GMP synthase (glutamine-hydrolysing)	181
DSAG12_00319	hypothetical protein					165
DSAG12_00320	Beta-propeller repeat protein	0XRDS	arCOG02559		hypothetical protein	228
DSAG12_00321	hypothetical protein	COG1743	arCOG00889	K07445	putative DNA methylase	210
DSAG12_00322	hypothetical protein				hypothetical protein	143
DSAG12_00323	Phosphotransferase enzyme family protein	COG3173	arCOG05239	K08884	serine/threonine protein kinase, bacterial	267
DSAG12_00324	hypothetical protein				hypothetical protein	234
DSAG12_00325	short chain dehydrogenase	02TI8,0XRPK	0		hypothetical protein	265
DSAG12_00326	hypothetical protein				hypothetical protein	291
DSAG12_00327	hypothetical protein				hypothetical protein	217
DSAG12_00328	DNA-binding transcriptional regulator EnvR			K16137	TetR/AcrR family transcriptional regulator, transcriptional repressor for nem operon	202
DSAG12_00329	Glutamyl-tRNA(Gln) amidotransferase subunit D	COG0252	arCOG01924	K09482	glutamyl-tRNA(Gln) amidotransferase subunit D	307
DSAG12_00330	Glutamyl-tRNA(Gln) amidotransferase subunit E	COG2511	arCOG01719	K03330	glutamyl-tRNA(Gln) amidotransferase subunit E	250
DSAG12_00331	hypothetical protein				hypothetical protein	166
DSAG12_00332	hypothetical protein				hypothetical protein	208
DSAG12_00333	Heterodisulfide reductase subunit A-like protein				hypothetical protein	258
DSAG12_00334	hypothetical protein				hypothetical protein	244
DSAG12_00335	ThiS family protein			K03636	molybdopterin synthase sulfur carrier subunit	185
DSAG12_00336	molybdenum cofactor biosynthesis protein A	COG0535	arCOG02616		hypothetical protein	204
DSAG12_00337	Tungsten-containing aldehyde ferredoxin oxidoreductase	COG2414	arCOG00706	K03738	aldehyde:ferredoxin oxidoreductase	291
DSAG12_00338	Glutamyl-tRNA(Gln) amidotransferase subunit E	COG2511	arCOG01719	K03330	glutamyl-tRNA(Gln) amidotransferase subunit E	234
DSAG12_00339	Glutamyl-tRNA(Gln) amidotransferase subunit D	COG0252	arCOG01924	K09482	glutamyl-tRNA(Gln) amidotransferase subunit D	287
DSAG12_00340	hypothetical protein				hypothetical protein	231
DSAG12_00341	putative acyl transferase				hypothetical protein	289
DSAG12_00342	hypothetical protein				hypothetical protein	245
DSAG12_00343	hypothetical protein				hypothetical protein	529
DSAG12_00344	Transcription elongation factor Elf1 like protein	COG4888	arCOG04136		hypothetical protein	406
DSAG12_00345	hypothetical protein				hypothetical protein	231
DSAG12_00346	hypothetical protein				hypothetical protein	262
DSAG12_00347	hypothetical protein				hypothetical protein	236
DSAG12_00348	hypothetical protein				hypothetical protein	220
DSAG12_00349	Proteasome-activating nucleotidase 1	COG0464	arCOG04368	K14571	ribosome biogenesis ATPase	242
DSAG12_00350	hypothetical protein				hypothetical protein	174
DSAG12_00351	hypothetical protein				hypothetical protein	151
DSAG12_00352	hypothetical protein				hypothetical protein	259
DSAG12_00353	Galactokinase	COG0153	arCOG01029	K00849	galactokinase	294
DSAG12_00354	hypothetical protein				hypothetical protein	334
DSAG12_00355	putative methyltransferase	COG1743	arCOG00115,arCOG00889		hypothetical protein	172
DSAG12_00356	AN1-like Zinc finger			K07059	hypothetical protein	203
DSAG12_00357	Peptidase family M50	COG1994	arCOG00614		hypothetical protein	245
DSAG12_00358	Bacterial extracellular solute-binding proteins, family 5 Middle	COG0747	arCOG01534	K02035	peptide/nickel transport system substrate-binding protein	237
DSAG12_00359	alanyl-tRNA synthetase			K01872	alanyl-tRNA synthetase	231
DSAG12_00360	Ser-Thr-rich glycosyl-phosphatidyl-inositol-anchored membrane family protein				hypothetical protein	258
DSAG12_00361	Alanine--tRNA ligase	COG0013	arCOG01255	K07050	misacylated tRNA(Ala) deacylase	240
DSAG12_00362	putative ABC transporter ATP-binding protein	COG1132	arCOG02841	K06147	ATP-binding cassette, subfamily B, bacterial	253
DSAG12_00363	putative ABC transporter ATP-binding protein	COG1132	arCOG02841	K11085	ATP-binding cassette, subfamily B, bacterial MsbA	299
DSAG12_00364	hypothetical protein					179
DSAG12_00365	hypothetical protein				hypothetical protein	380
DSAG12_00366	hypothetical protein				hypothetical protein	243
DSAG12_00367	TM2 domain protein				hypothetical protein	305
DSAG12_00368	sulfur transfer complex subunit TusD	COG1553	arCOG02068	K07235	tRNA 2-thiouridine synthesizing protein D	279
DSAG12_00369	SirA-like protein			K04085	tRNA 2-thiouridine synthesizing protein A	178
DSAG12_00370	hypothetical protein				hypothetical protein	206
DSAG12_00371	hypothetical protein				hypothetical protein	202
DSAG12_00372	hypothetical protein				hypothetical protein	196
DSAG12_00373	hypothetical protein				hypothetical protein	184
DSAG12_00374	hypothetical protein				hypothetical protein	196
DSAG12_00375	hypothetical protein				hypothetical protein	188
DSAG12_00376	Ras family protein	COG1100	arCOG06769		hypothetical protein	279	hypothetical protein with small GTP-binding domain and Roadblock/LC7 domain
DSAG12_00377	putative tRNA pseudouridine synthase B	COG0130	arCOG00987	K11131	H/ACA ribonucleoprotein complex subunit 4	291
DSAG12_00378	putative S-adenosylmethionine-dependent methyltransferase	COG2813	arCOG00110	K00564	16S rRNA (guanine1207-N2)-methyltransferase	256
DSAG12_00379	putative 3-hydroxyphenylpropionic transporter MhpT			K08153	MFS transporter, DHA1 family, multidrug resistance protein	221
DSAG12_00380	DNA-directed RNA polymerase subunit H	COG2012	arCOG04258	K03053	DNA-directed RNA polymerase subunit H	284
DSAG12_00381	DNA-directed RNA polymerase subunit B'	COG0085	arCOG01762	K13798	DNA-directed RNA polymerase subunit B	328
DSAG12_00382	hypothetical protein				hypothetical protein	240
DSAG12_00383	hypothetical protein				hypothetical protein	260
DSAG12_00384	putative isochorismatase family protein	COG1335	arCOG01943	K00663	aminoglycoside N6'-acetyltransferase	252
DSAG12_00385	putative RNA methyltransferase	COG0565	arCOG01018	K02533	tRNA/rRNA methyltransferase	269
DSAG12_00386	hypothetical protein				hypothetical protein	263
DSAG12_00387	hypothetical protein				hypothetical protein	195
DSAG12_00388	Carboxymuconolactone decarboxylase family protein	COG0599	arCOG02148		hypothetical protein	294
DSAG12_00389	hypothetical protein				hypothetical protein	238
DSAG12_00390	Transcription factor E	COG1675	arCOG04270	K03136	transcription initiation factor TFIIE subunit alpha	234
DSAG12_00391	hypothetical protein				hypothetical protein	255
DSAG12_00392	peptidyl-prolyl cis-trans isomerase A (rotamase A)	COG0652	arCOG04767	K03767	peptidyl-prolyl cis-trans isomerase A (cyclophilin A)	236
DSAG12_00393	RIO-type serine/threonine-protein kinase Rio2	COG0478	arCOG01181	K07179	RIO kinase 2	262
DSAG12_00394	ubiquinone/menaquinone biosynthesis methyltransferase			K03183	demethylmenaquinone methyltransferase / 2-methoxy-6-polyprenyl-1,4-benzoquinol methylase	197
DSAG12_00395	Putative snRNP Sm-like protein			K04796	small nuclear ribonucleoprotein	215
DSAG12_00396	Glyoxalase-like domain protein				hypothetical protein	167
DSAG12_00397	Helix-turn-helix domain protein	COG0640	arCOG01679	K07721	ArsR family transcriptional regulator	196
DSAG12_00398	hypothetical protein				hypothetical protein	203
DSAG12_00399	Linear amide C-N hydrolases, choloylglycine hydrolase family			K01442	choloylglycine hydrolase	243
DSAG12_00400	hypothetical protein	COG0500	arCOG04347		hypothetical protein	256
DSAG12_00401	cardiolipin synthetase	COG1502	arCOG02039		hypothetical protein	273
DSAG12_00402	hypothetical protein	COG2013	arCOG01907		hypothetical protein	288
DSAG12_00403	Trehalose/maltose import ATP-binding protein MalK	COG1131	arCOG00194	K01990	ABC-2 type transport system ATP-binding protein	317
DSAG12_00404	ABC-2 type transporter	COG0842	arCOG01463	K13926	ribosome-dependent ATPase	263
DSAG12_00405	NAD-dependent alcohol dehydrogenase	COG0604	arCOG01458	K00344	NADPH2:quinone reductase	294
DSAG12_00406	hypothetical protein				hypothetical protein	161
DSAG12_00407	hypothetical protein				hypothetical protein	138
DSAG12_00408	NAD(P)H-dependent glycerol-3-phosphate dehydrogenase			K04940	opine dehydrogenase	240
DSAG12_00409	hypothetical protein				hypothetical protein	214
DSAG12_00410	hypothetical protein				hypothetical protein	144
DSAG12_00411	hypothetical protein	COG1002	arCOG02635,arCOG02636,arCOG05724		hypothetical protein	199
DSAG12_00412	putative methyltransferase	COG2189	arCOG00108	K07316	adenine-specific DNA-methyltransferase	218
DSAG12_00413	N-acetylneuraminate epimerase			K01090	protein phosphatase	267
DSAG12_00414	hypothetical protein	COG1342	arCOG02238,arCOG02239,arCOG04479	K06933	hypothetical protein	242
DSAG12_00415	Dinitrogenase iron-molybdenum cofactor	COG1433	arCOG02734	K03892	ArsR family transcriptional regulator	363
DSAG12_00416	Dinitrogenase iron-molybdenum cofactor	COG1433	arCOG02734		hypothetical protein	371
DSAG12_00417	Indolepyruvate oxidoreductase subunit IorA	COG1149	arCOG04073		hypothetical protein	335
DSAG12_00418	Ketoisovalerate oxidoreductase subunit VorD	COG1149	arCOG04073		hypothetical protein	303
DSAG12_00419	Dinitrogenase iron-molybdenum cofactor	COG1433	arCOG02734		hypothetical protein	394
DSAG12_00420	Caspase domain protein				hypothetical protein	609
DSAG12_00421	hypothetical protein				hypothetical protein	272
DSAG12_00422	putative oxidoreductase	COG0673	arCOG01622	K18855	UDP-N-acetylglucosamine 3-dehydrogenase	253
DSAG12_00423	hypothetical protein				hypothetical protein	214
DSAG12_00424	Ubiquitin family protein				hypothetical protein	324	hypothetical protein with ubiquitin-like domain
DSAG12_00425	RIO-type serine/threonine-protein kinase Rio1	COG1718	arCOG01180	K07178	RIO kinase 1	258
DSAG12_00426	hypothetical protein				hypothetical protein	180
DSAG12_00427	hypothetical protein				hypothetical protein	238
DSAG12_00428	hypothetical protein				hypothetical protein	249
DSAG12_00429	hypothetical protein				hypothetical protein	236
DSAG12_00430	N5-glutamine S-adenosyl-L-methionine-dependent methyltransferase				hypothetical protein	179
DSAG12_00431	N-6 DNA Methylase	COG0286	arCOG02632		hypothetical protein	185
DSAG12_00432	hypothetical protein				hypothetical protein	230
DSAG12_00433	Radical SAM superfamily protein	COG1313	arCOG00934	K04070	putative pyruvate formate lyase activating enzyme	240
DSAG12_00434	hypothetical protein				hypothetical protein	11624
DSAG12_00435	hypothetical protein			K07068	hypothetical protein	314
DSAG12_00436	acetyl-CoA acetyltransferase	COG0183	arCOG01278	K00626	acetyl-CoA C-acetyltransferase	347
DSAG12_00437	Alpha/beta hydrolase family protein				hypothetical protein	224
DSAG12_00438	hypothetical protein				hypothetical protein	359
DSAG12_00439	galactose-1-phosphate uridylyltransferase	COG1085	arCOG00422	K00965	UDPglucose--hexose-1-phosphate uridylyltransferase	251
DSAG12_00440	hypothetical protein				hypothetical protein	253
DSAG12_00441	Acetyl-coenzyme A synthetase	COG0318	arCOG00856	K01897	long-chain acyl-CoA synthetase	275
DSAG12_00442	Tungsten-containing aldehyde ferredoxin oxidoreductase	COG2414	arCOG00706	K03738	aldehyde:ferredoxin oxidoreductase	322
DSAG12_00443	hypothetical protein				hypothetical protein	224
DSAG12_00444	L-1,2-propanediol oxidoreductase	COG1454	arCOG00984	K04072	acetaldehyde dehydrogenase / alcohol dehydrogenase	296
DSAG12_00445	SCP-2 sterol transfer family protein	COG3255	arCOG01842		hypothetical protein	312
DSAG12_00446	hypothetical protein	COG1924,COG3580	arCOG02678		hypothetical protein	269
DSAG12_00447	hypothetical protein				hypothetical protein	300
DSAG12_00448	BadF/BadG/BcrA/BcrD ATPase family protein	COG1924,COG3580	arCOG02678		hypothetical protein	296
DSAG12_00449	proteasome-activating nucleotidase	COG0714	arCOG00434	K03924	MoxR-like ATPase	286
DSAG12_00450	von Willebrand factor type A domain protein				hypothetical protein	271
DSAG12_00451	large-conductance mechanosensitive channel	COG1970	arCOG05213	K03282	large conductance mechanosensitive channel	279
DSAG12_00452	hypothetical protein	COG0575	arCOG04106		hypothetical protein	328
DSAG12_00453	hypothetical protein				hypothetical protein	347
DSAG12_00454	ZPR1 zinc-finger domain protein	COG1779	arCOG04265	K06874	zinc finger protein	290
DSAG12_00455	Pyruvate synthase subunit PorC	COG1014	arCOG01603	K00189	2-oxoisovalerate ferredoxin oxidoreductase, gamma subunit	333
DSAG12_00456	Ketoisovalerate oxidoreductase subunit VorD	COG1144	arCOG01605	K00188	2-oxoisovalerate ferredoxin oxidoreductase, delta subunit	319
DSAG12_00457	Ketoisovalerate oxidoreductase subunit VorA	COG0674	arCOG01608	K00169	pyruvate ferredoxin oxidoreductase, alpha subunit	381
DSAG12_00458	Pyruvate synthase subunit PorB	COG1013	arCOG01601	K00170	pyruvate ferredoxin oxidoreductase, beta subunit	361
DSAG12_00459	hypothetical protein	COG1818	arCOG00084	K06963	tRNA acetyltransferase TAN1	294
DSAG12_00460	6-phosphofructokinase	COG0205	arCOG03641	K00850	6-phosphofructokinase 1	283
DSAG12_00461	hypothetical protein				hypothetical protein	331
DSAG12_00462	Transposase IS116/IS110/IS902 family protein	COG3547	arCOG03585	K07486	transposase	329
DSAG12_00463	hypothetical protein				hypothetical protein	259
DSAG12_00464	hypothetical protein				hypothetical protein	225
DSAG12_00465	Glycosyltransferase AglE	0XT5C	arCOG01390		hypothetical protein	255
DSAG12_00466	Dimethylamine corrinoid protein	COG1410	arCOG01978,arCOG02029	K00548	5-methyltetrahydrofolate--homocysteine methyltransferase	253
DSAG12_00467	Vitamin B12 dependent methionine synthase, activation domain			K00548	5-methyltetrahydrofolate--homocysteine methyltransferase	232
DSAG12_00468	5,10-methylenetetrahydrofolate reductase			K00297	methylenetetrahydrofolate reductase (NADPH)	258
DSAG12_00469	acyl-CoA esterase	COG1607	arCOG00773	K01076	abhydrolase domain-containing protein 17	245
DSAG12_00470	3-hydroxypropionyl-coenzyme A synthetase	COG0365	arCOG01529	K01908	propionyl-CoA synthetase	272
DSAG12_00471	hypothetical protein				hypothetical protein	247
DSAG12_00472	hypothetical protein				hypothetical protein	240
DSAG12_00473	nitroreductase A	COG0778	arCOG00288		hypothetical protein	255
DSAG12_00474	putative aminomethyltransferase	COG0404	arCOG00756	K00605	aminomethyltransferase	257
DSAG12_00475	glycine cleavage system protein H	COG0509	arCOG01303	K02437	glycine cleavage system H protein	290
DSAG12_00476	glycine dehydrogenase subunit 1	COG0403	arCOG00077	K00282	glycine dehydrogenase subunit 1	262
DSAG12_00477	glycine dehydrogenase subunit 2	COG1003	arCOG00076	K00283	glycine dehydrogenase subunit 2	311
DSAG12_00478	Ferredoxin	11NY9	arCOG02449		hypothetical protein	231
DSAG12_00479	hypothetical protein				hypothetical protein	149
DSAG12_00480	hypothetical protein				hypothetical protein	197
DSAG12_00481	coproporphyrinogen III oxidase	COG1032	arCOG01356		hypothetical protein	234
DSAG12_00482	hypothetical protein				hypothetical protein	125
DSAG12_00483	hypothetical protein	COG3603	arCOG05233	K09707	hypothetical protein	189
DSAG12_00484	hypothetical protein				hypothetical protein	168
DSAG12_00485	putative aspartate aminotransferase 2	COG0436	arCOG01130	K10907	aminotransferase	233
DSAG12_00486	hypothetical protein				hypothetical protein	205
DSAG12_00487	putative copper-exporting P-type ATPase A	COG0474	arCOG01578	K01537	Ca2+-transporting ATPase	261
DSAG12_00488	hypothetical protein				hypothetical protein	231
DSAG12_00489	hypothetical protein					239
DSAG12_00490	hypothetical protein					223
DSAG12_00491	hypothetical protein					189
DSAG12_00492	Proteasome subunit beta precursor	COG0638	arCOG00970	K03433	proteasome beta subunit	288
DSAG12_00493	hypothetical protein				hypothetical protein	239
DSAG12_00494	HEAT repeat protein				hypothetical protein	230
DSAG12_00495	4-alpha-glucanotransferase	COG1640	arCOG04681	K00705	4-alpha-glucanotransferase	257
DSAG12_00496	hypothetical protein				hypothetical protein	141
DSAG12_00497	Chromosome partition protein Smc	COG1196	arCOG00371	K06675	structural maintenance of chromosome 4	173
DSAG12_00498	hypothetical protein				hypothetical protein	181
DSAG12_00499	hypothetical protein				hypothetical protein	178
DSAG12_00500	hypothetical protein				hypothetical protein	152
DSAG12_00501	hypothetical protein				hypothetical protein	188
DSAG12_00502	cold shock protein CspE			K03704	cold shock protein (beta-ribbon, CspA family)	293
DSAG12_00503	short chain dehydrogenase				hypothetical protein	238
DSAG12_00504	Eco57I restriction-modification methylase	COG1002	arCOG02632,arCOG04814		hypothetical protein	177
DSAG12_00505	hypothetical protein				hypothetical protein	157
DSAG12_00506	Transcription initiation factor IIB	COG1405	arCOG01981	K03124	transcription initiation factor TFIIB	388
DSAG12_00507	tRNA-Thr				tRNA-Thr	251
DSAG12_00508	putative aminopeptidase 1			K01269	aminopeptidase	298
DSAG12_00509	tRNA-splicing ligase RtcB	COG1690	arCOG04246	K14415	tRNA-splicing ligase RtcB	302
DSAG12_00510	hypothetical protein				hypothetical protein	255
DSAG12_00511	bifunctional 3,4-dihydroxy-2-butanone 4-phosphate synthase/GTP cyclohydrolase II protein	COG0108,COG0807	arCOG01321	K14652	3,4-dihydroxy 2-butanone 4-phosphate synthase / GTP cyclohydrolase II	329
DSAG12_00512	putative fructoselysine transporter	COG0531	arCOG00009	K03294	basic amino acid/polyamine antiporter, APA family	240
DSAG12_00513	hypothetical protein				hypothetical protein	187
DSAG12_00514	ASCH domain protein				hypothetical protein	266
DSAG12_00515	hypothetical protein				hypothetical protein	275
DSAG12_00516	Ras family protein	COG1100	arCOG06769		hypothetical protein	299	hypothetical protein with small GTP-binding domain
DSAG12_00517	hypothetical protein			K00820	glucosamine--fructose-6-phosphate aminotransferase (isomerizing)	204
DSAG12_00518	Glutamine--fructose-6-phosphate aminotransferase (isomerizing)	COG0449	arCOG00057	K00820	glucosamine--fructose-6-phosphate aminotransferase (isomerizing)	216
DSAG12_00519	hypothetical protein				hypothetical protein	181
DSAG12_00520	ORC1-type DNA replication protein	COG1474	arCOG00467	K10725	archaeal cell division control protein 6	246
DSAG12_00521	hypothetical protein				hypothetical protein	195
DSAG12_00522	DNA polymerase II small subunit	COG1311	arCOG04455	K02323	DNA polymerase II small subunit	230
DSAG12_00523	DNA polymerase II large subunit	COG1933	arCOG04447	K02322	DNA polymerase II large subunit	252
DSAG12_00524	hypothetical protein					261
DSAG12_00525	Phosphotransferase enzyme family protein	COG3173	arCOG05239	K08884	serine/threonine protein kinase, bacterial	286
DSAG12_00526	hypothetical protein				hypothetical protein	235
DSAG12_00527	putative HAD-hydrolase	COG1011	arCOG02291	K07025	putative hydrolase of the HAD superfamily	165
DSAG12_00528	Threonine--tRNA ligase	COG0441	arCOG00401	K01868	threonyl-tRNA synthetase	198
DSAG12_00529	hypothetical protein	COG1041	arCOG00047	K07446	tRNA (guanine10-N2)-dimethyltransferase	270
DSAG12_00530	tRNA-Lys				tRNA-Lys	285
DSAG12_00531	50S ribosomal protein L2	COG0090	arCOG04067	K02886	large subunit ribosomal protein L2	349
DSAG12_00532	S-adenosylmethionine synthase	COG1812	arCOG01678	K00789	S-adenosylmethionine synthetase	290
DSAG12_00533	hypothetical protein				hypothetical protein	214
DSAG12_00534	hypothetical protein	COG1371	arCOG04055		hypothetical protein	238
DSAG12_00535	hypothetical protein	11ISX	arCOG04883		hypothetical protein	307
DSAG12_00536	hypothetical protein				hypothetical protein	262
DSAG12_00537	Transcription factor Pcc1			K09741	hypothetical protein	278
DSAG12_00538	50S ribosomal protein L37Ae	COG1997	arCOG04208	K02921	large subunit ribosomal protein L37Ae	289
DSAG12_00539	Exosome complex component Rrp42	COG2123	arCOG01574	K12589	exosome complex component RRP42	324
DSAG12_00540	Exosome complex component Rrp41	COG0689	arCOG01575	K11600	exosome complex component RRP41	325
DSAG12_00541	Exosome complex component Rrp4	COG1097	arCOG00678	K03679	exosome complex component RRP4	243
DSAG12_00542	hypothetical protein	COG1500	arCOG04187	K14574	ribosome maturation protein SDO1	254
DSAG12_00543	Proteasome subunit alpha	COG0638	arCOG00971	K03432	proteasome alpha subunit	294
DSAG12_00544	hypothetical protein	02U0N,0XPB7	0		hypothetical protein	251
DSAG12_00545	Alpha/beta hydrolase family protein				hypothetical protein	215
DSAG12_00546	putative acetyltransferase	COG0454	arCOG05161	K03789	ribosomal-protein-alanine N-acetyltransferase	262
DSAG12_00547	hypothetical protein				hypothetical protein	279
DSAG12_00548	hypothetical protein	COG4044	arCOG04612		hypothetical protein	280
DSAG12_00549	Leucyl aminopeptidase	COG0308	arCOG02969	K13722	tricorn protease interacting factor F2/3	247
DSAG12_00550	hypothetical protein				hypothetical protein	219
DSAG12_00551	putative copper-exporting P-type ATPase A	COG0474	arCOG01578	K01537	Ca2+-transporting ATPase	254
DSAG12_00552	Dimethylamine corrinoid protein			K18011	beta-lysine 5,6-aminomutase beta subunit	260
DSAG12_00553	D-Lysine 5,6-aminomutase alpha subunit			K01844	beta-lysine 5,6-aminomutase alpha subunit	272
DSAG12_00554	DNA-binding protein MutS2	COG0249	arCOG02897		hypothetical protein	199
DSAG12_00555	hypothetical protein				hypothetical protein	217
DSAG12_00556	L-lysine 2,3-aminomutase	COG1509	arCOG03246	K01843	lysine 2,3-aminomutase	285
DSAG12_00557	hypothetical protein			K18012	L-erythro-3,5-diaminohexanoate dehydrogenase	337
DSAG12_00558	hypothetical protein					189
DSAG12_00559	outer membrane biogenesis protein BamB	11Z4M	arCOG07561		hypothetical protein	328
DSAG12_00560	hypothetical protein			K14157	alpha-aminoadipic semialdehyde synthase	233
DSAG12_00561	Saccharopine dehydrogenase			K00293	saccharopine dehydrogenase (NADP+, L-glutamate forming)	280
DSAG12_00562	hypothetical protein				hypothetical protein	174
DSAG12_00563	hypothetical protein				hypothetical protein	629
DSAG12_00564	hypothetical protein					433
DSAG12_00565	ribosomal RNA large subunit methyltransferase N	02U0Z,COG0820	0	K06941	23S rRNA (adenine2503-C2)-methyltransferase	296
DSAG12_00566	Serine dehydratase beta chain			K01752	L-serine dehydratase	282
DSAG12_00567	Serine dehydratase alpha chain	02TPJ,COG1760	0	K01752	L-serine dehydratase	314
DSAG12_00568	hypothetical protein	COG3246	arCOG06125	K18013	3-keto-5-aminohexanoate cleavage enzyme	340
DSAG12_00569	Thioesterase superfamily protein			K18014	3-aminobutyryl-CoA ammonia-lyase	301
DSAG12_00570	hypothetical protein					208
DSAG12_00571	hypothetical protein				hypothetical protein	180
DSAG12_00572	Acetyltransferase (GNAT) family protein			K00657	diamine N-acetyltransferase	243
DSAG12_00573	tRNA-Ser				tRNA-Ser	228
DSAG12_00574	GTPase HflX	COG2262	arCOG00353	K03665	GTP-binding protein HflX	266
DSAG12_00575	transcription factor	COG1813	arCOG01863	K03627	putative transcription factor	273
DSAG12_00576	hypothetical protein				hypothetical protein	161
DSAG12_00577	hypothetical protein				hypothetical protein	216
DSAG12_00578	L-tyrosine decarboxylase	COG0076	arCOG00027	K18933	tyrosine decarboxylase / aspartate 1-decarboxylase	318
DSAG12_00579	3-methyl-2-oxobutanoate hydroxymethyltransferase	COG0413	arCOG00584	K00606	3-methyl-2-oxobutanoate hydroxymethyltransferase	764
DSAG12_00580	hypothetical protein	COG1801	arCOG04291		hypothetical protein	281
DSAG12_00581	2-dehydropantoate 2-reductase	COG1893	arCOG04139	K00077	2-dehydropantoate 2-reductase	211
DSAG12_00582	hypothetical protein				hypothetical protein	280
DSAG12_00583	hypothetical protein				hypothetical protein	209
DSAG12_00584	hypothetical protein				hypothetical protein	342
DSAG12_00585	hypothetical protein				hypothetical protein	167
DSAG12_00586	Transcription initiation factor IIB	COG1405	arCOG01981	K03124	transcription initiation factor TFIIB	259
DSAG12_00587	DNA-directed RNA polymerase subunit P					226
DSAG12_00588	hypothetical protein				hypothetical protein	184
DSAG12_00589	translation initiation factor Sui1	COG0023	arCOG04223	K03113	translation initiation factor 1	356
DSAG12_00590	deoxyguanosinetriphosphate triphosphohydrolase-like protein	COG1078	arCOG04430	K06885	hypothetical protein	257
DSAG12_00591	Ferredoxin	COG0175,COG5270	arCOG00073	K00390	phosphoadenosine phosphosulfate reductase	258
DSAG12_00592	Ras family protein	COG1100	arCOG06769	K07976	Rab family, other	325	hypothetical protein with small GTP-binding domain
DSAG12_00593	hypothetical protein				hypothetical protein	233
DSAG12_00594	hypothetical protein				hypothetical protein	202
DSAG12_00595	hypothetical protein				hypothetical protein	315
DSAG12_00596	Uridylate kinase	COG0528	arCOG00858	K09903	uridylate kinase	294
DSAG12_00597	Pantoate kinase	COG1829	arCOG04263	K06982	pantoate kinase	239
DSAG12_00598	Peptide chain release factor subunit 1	COG1503	arCOG01742	K03265	peptide chain release factor subunit 1	236
DSAG12_00599	4-phosphopantoate--beta-alanine ligase	COG1701	arCOG04262	K09722	4-phosphopantoate---beta-alanine ligase	241
DSAG12_00600	putative N-acetyltransferase	COG0456	arCOG00833	K00670	peptide alpha-N-acetyltransferase	249
DSAG12_00601	hypothetical protein			K16185	Ras-related GTP-binding protein A/B	220	hypothetical protein with small GTP-binding domain
DSAG12_00602	hypothetical protein					239
DSAG12_00603	23S ribosomal RNA				23S ribosomal RNA	2867
DSAG12_00604	hypothetical protein				hypothetical protein	250
DSAG12_00605	Leucine Rich repeats (2 copies)	COG1100,COG4886	arCOG06769	K13730	internalin A	275
DSAG12_00606	hypothetical protein					335
DSAG12_00607	Leucine Rich repeats (2 copies)	COG1100,COG4886	arCOG06769	K13730	internalin A	210
DSAG12_00608	hypothetical protein				hypothetical protein	190
DSAG12_00609	hypothetical protein				hypothetical protein	262
DSAG12_00610	hypothetical protein				hypothetical protein	238
DSAG12_00611	hypothetical protein				hypothetical protein	138
DSAG12_00612	hypothetical protein				hypothetical protein	218
DSAG12_00613	hypothetical protein				hypothetical protein	185
DSAG12_00614	hypothetical protein				hypothetical protein	213
DSAG12_00615	HD domain protein	COG1078	arCOG04430	K06885	hypothetical protein	213
DSAG12_00616	LVIVD repeat protein	COG5276	arCOG02565		hypothetical protein	338
DSAG12_00617	hypothetical protein					199
DSAG12_00618	hypothetical protein				hypothetical protein	207
DSAG12_00619	hypothetical protein					243
DSAG12_00620	hypothetical protein				hypothetical protein	237
DSAG12_00621	hypothetical protein				hypothetical protein	199
DSAG12_00622	Fic/DOC family protein	COG3177	arCOG03112		hypothetical protein	237
DSAG12_00623	putative racemase	COG1794	arCOG02005	K01779	aspartate racemase	312
DSAG12_00624	hypothetical protein				hypothetical protein	251
DSAG12_00625	hypothetical protein				hypothetical protein	196
DSAG12_00626	hypothetical protein				hypothetical protein	260
DSAG12_00627	ribosomal-protein-S5-alanine N-acetyltransferase	COG1670	arCOG00842	K00663	aminoglycoside N6'-acetyltransferase	221
DSAG12_00628	hypothetical protein				hypothetical protein	210
DSAG12_00629	hypothetical protein				hypothetical protein	215
DSAG12_00630	hypothetical protein				hypothetical protein	163
DSAG12_00631	hypothetical protein				hypothetical protein	211
DSAG12_00632	hypothetical protein				hypothetical protein	175
DSAG12_00633	hypothetical protein				hypothetical protein	127
DSAG12_00634	Protein-L-isoaspartate O-methyltransferase	COG2518	arCOG00976		hypothetical protein	182
DSAG12_00635	Proteasome-activating nucleotidase	COG1222	arCOG01306	K03420	proteasome regulatory subunit	331
DSAG12_00636	tRNA-guanine(15) transglycosylase	COG1370	arCOG00991	K07398	conserved protein with predicted RNA binding PUA domain	221
DSAG12_00637	Nascent polypeptide-associated complex protein	COG1308	arCOG04061	K03626	nascent polypeptide-associated complex subunit alpha	272
DSAG12_00638	hypothetical protein				hypothetical protein	199
DSAG12_00639	hypothetical protein	0XTEN	arCOG03047,arCOG06785		hypothetical protein	159
DSAG12_00640	hypothetical protein				hypothetical protein	176
DSAG12_00641	Ras family protein	COG1100	arCOG06769		hypothetical protein	265	hypothetical protein with small GTP-binding domain
DSAG12_00642	MazG nucleotide pyrophosphohydrolase domain protein	COG1694	arCOG01084		hypothetical protein	156
DSAG12_00643	hypothetical protein					67
DSAG12_00644	hypothetical protein				hypothetical protein	182
DSAG12_00645	hypothetical protein				hypothetical protein	157
DSAG12_00646	Trehalose synthase	COG0438	arCOG01403		hypothetical protein	165
DSAG12_00647	Diaminopimelate decarboxylase	COG0019	arCOG02268	K01586	diaminopimelate decarboxylase	168
DSAG12_00648	Cell division protein FtsZ 1	COG0206	arCOG02201	K03531	cell division protein FtsZ	286
DSAG12_00649	KH domain protein	COG1094	arCOG04150	K06961	ribosomal RNA assembly protein	203
DSAG12_00650	RIO-type serine/threonine-protein kinase Rio1	COG1718	arCOG01180	K07178	RIO kinase 1	200
DSAG12_00651	NMD3 family protein	COG1499	arCOG04149	K07562	nonsense-mediated mRNA decay protein 3	165
DSAG12_00652	hypothetical protein	COG2412	arCOG04051	K09148	hypothetical protein	218
DSAG12_00653	Translation initiation factor 2 subunit beta	COG1601	arCOG01640	K03238	translation initiation factor 2 subunit 2	218
DSAG12_00654	OB-fold nucleic acid binding domain protein			K10739	replication factor A2	223
DSAG12_00655	Peptidase family M50	COG0750	arCOG04064		hypothetical protein	179
DSAG12_00656	tRNA 2-thiocytidine biosynthesis protein TtcA	COG0037	arCOG00042		hypothetical protein	194
DSAG12_00657	hypothetical protein				hypothetical protein	203	hypothetical protein with RING-domain
DSAG12_00658	Replication factor A	COG1599	arCOG01510	K07466	replication factor A1	181
DSAG12_00659	putative sugar kinase	COG0524	arCOG00014	K00847	fructokinase	241
DSAG12_00660	Protein-L-isoaspartate O-methyltransferase	COG2518	arCOG00976	K00573	protein-L-isoaspartate(D-aspartate) O-methyltransferase	245
DSAG12_00661	hypothetical protein	COG0301	arCOG00038	K03151	thiamine biosynthesis protein ThiI	168
DSAG12_00662	PAC2 family protein	COG2047	arCOG00348	K07159	hypothetical protein	255
DSAG12_00663	tRNA-Asn				tRNA-Asn	213
DSAG12_00664	hypothetical protein				hypothetical protein	254
DSAG12_00665	hypothetical protein				hypothetical protein	247
DSAG12_00666	hypothetical protein	COG2042	arCOG04733	K09140	pre-rRNA-processing protein TSR3	207
DSAG12_00667	Thermosome subunit alpha	COG0459	arCOG01257		hypothetical protein	227
DSAG12_00668	AAA-like domain protein				hypothetical protein	140
DSAG12_00669	translation-associated GTPase	COG0012	arCOG00357	K06942	ribosome-binding ATPase	192
DSAG12_00670	hypothetical protein					155
DSAG12_00671	tRNA-Ala				tRNA-Ala	250
DSAG12_00672	16S ribosomal RNA				16S ribosomal RNA	3784
DSAG12_00673	hypothetical protein				hypothetical protein	150
DSAG12_00674	hypothetical protein				hypothetical protein	148
DSAG12_00675	ADP-ribosylation factor family protein			K06883	hypothetical protein	166	hypothetical protein with small GTP-binding domain
DSAG12_00676	hypothetical protein				hypothetical protein	114
DSAG12_00677	hypothetical protein				hypothetical protein	136
DSAG12_00678	hypothetical protein				hypothetical protein	142
DSAG12_00679	hypothetical protein				hypothetical protein	78
DSAG12_00680	Transcription initiation factor IIB 2			K03124	transcription initiation factor TFIIB	155
DSAG12_00681	biotin synthase	COG0621	arCOG01358	K15865	threonylcarbamoyladenosine tRNA methylthiotransferase CDKAL1	146
DSAG12_00682	tRNA-Glu				tRNA-Glu	185
DSAG12_00683	hypothetical protein			K07143	UPF0148 protein	226
DSAG12_00684	30S ribosomal protein S17e	COG1383	arCOG01885	K02962	small subunit ribosomal protein S17e	232
DSAG12_00685	PKD domain protein (manual: putative S-layer protein)	COG3291	arCOG02508,arCOG02510,arCOG02515,arCOG02516,arCOG03509,arCOG03555		hypothetical protein	135
DSAG12_00686	hypothetical protein				hypothetical protein	98
DSAG12_00687	ORC1-type DNA replication protein 2	COG1474	arCOG00467	K10725	archaeal cell division control protein 6	123
DSAG12_00688	hypothetical protein				hypothetical protein	85
DSAG12_00689	hypothetical protein				hypothetical protein	88
DSAG12_00690	Type II/IV secretion system protein	COG0630,COG4962	arCOG01817,arCOG01818,arCOG01819	K07332	archaeal flagellar protein FlaI	122
DSAG12_00691	hypothetical protein				hypothetical protein	105
DSAG12_00692	hypothetical protein				hypothetical protein	114
DSAG12_00693	50S ribosomal protein L23P	COG0089	arCOG04072	K02892	large subunit ribosomal protein L23	223
DSAG12_00694	50S ribosomal protein L4	COG0088	arCOG04071	K02930	large subunit ribosomal protein L4e	414
DSAG12_00695	50S ribosomal protein L3	COG0087	arCOG04070	K02906	large subunit ribosomal protein L3	323
DSAG12_00696	putative ABC transporter ATP-binding protein	COG1245	arCOG00187	K06174	ATP-binding cassette, sub-family E, member 1	220
DSAG12_00697	Lysine--tRNA ligase	COG1384	arCOG00485	K04566	lysyl-tRNA synthetase, class I	209
DSAG12_00698	hypothetical protein				hypothetical protein	220
DSAG12_00699	Pyrolysin precursor	COG1404	arCOG00702		hypothetical protein	189
DSAG12_00700	hypothetical protein					182
DSAG12_00701	Flagellin N-methylase	COG0727	arCOG02579	K06940	hypothetical protein	122
DSAG12_00702	hypothetical protein				hypothetical protein	141
DSAG12_00703	Aspartate carbamoyltransferase regulatory chain	COG1781	arCOG04229	K00610	aspartate carbamoyltransferase regulatory subunit	177
DSAG12_00704	LVIVD repeat protein	COG5276	arCOG02565		hypothetical protein	213
DSAG12_00705	hypothetical protein	COG1293	arCOG01695		hypothetical protein	180
DSAG12_00706	Putative nickel-responsive regulator			K07746	hypothetical protein	142
DSAG12_00707	hypothetical protein				hypothetical protein	163
DSAG12_00708	hypothetical protein				hypothetical protein	221
DSAG12_00709	Putative nickel-responsive regulator			K07746	hypothetical protein	150
DSAG12_00710	hypothetical protein				hypothetical protein	194
DSAG12_00711	hypothetical protein	COG4003	arCOG05763		hypothetical protein	202
DSAG12_00712	FAD-dependent thymidylate synthase	COG1351	arCOG01883	K03465	thymidylate synthase (FAD)	227
DSAG12_00713	NIF3 (NGG1p interacting factor 3)	COG0327	arCOG04454		hypothetical protein	223
DSAG12_00714	hypothetical protein				hypothetical protein	226
DSAG12_00715	hypothetical protein				hypothetical protein	216
DSAG12_00716	thiamine biosynthesis protein ThiC	COG0422	arCOG02741	K03147	phosphomethylpyrimidine synthase	269
DSAG12_00717	purine nucleoside phosphoramidase	COG0537	arCOG00419	K02503	histidine triad (HIT) family protein	236
DSAG12_00718	hypothetical protein				hypothetical protein	236
DSAG12_00719	DNA polymerase	COG0417	arCOG00329	K02336	DNA polymerase II	281
DSAG12_00720	DNA repair and recombination protein RadA			K04483	DNA repair protein RadA	289
DSAG12_00721	shikimate kinase	COG0703	arCOG01047	K01735	3-dehydroquinate synthase	153
DSAG12_00722	hypothetical protein				hypothetical protein	191
DSAG12_00723	hypothetical protein				hypothetical protein	211
DSAG12_00724	hypothetical protein				hypothetical protein	183
DSAG12_00725	Roadblock/LC7 domain protein			K07131	hypothetical protein	213	Roadblock/LC7 domain protein
DSAG12_00726	Elongation factor 1-alpha	COG3276	arCOG01564	K03231	elongation factor 1-alpha	215
DSAG12_00727	hypothetical protein				hypothetical protein	181
DSAG12_00728	hypothetical protein					170
DSAG12_00729	hypothetical protein				hypothetical protein	215
DSAG12_00730	putative NUDIX hydrolase	COG0494	arCOG01072	K17879	peroxisomal coenzyme A diphosphatase NUDT7	190
DSAG12_00731	Ribonuclease BN	COG1236	arCOG00541	K07577	putative mRNA 3-end processing factor	253
DSAG12_00732	S-methyl-5'-thioadenosine phosphorylase	COG0005	arCOG01327	K00772	5'-methylthioadenosine phosphorylase	301
DSAG12_00733	hypoxanthine-guanine phosphoribosyltransferase			K00760	hypoxanthine phosphoribosyltransferase	207
DSAG12_00734	carbonic anhydrase			K01673	carbonic anhydrase	187
DSAG12_00735	cryptic adenine deaminase	COG1001	arCOG00693	K01486	adenine deaminase	228
DSAG12_00736	hypothetical protein			K07114	Ca-activated chloride channel homolog	222
DSAG12_00737	Molybdate/tungstate transport system permease protein WtpB	COG0555	arCOG00164	K02063	thiamine transport system permease protein	273
DSAG12_00738	Trehalose/maltose import ATP-binding protein MalK	COG3839	arCOG00175	K11072	spermidine/putrescine transport system ATP-binding protein	242
DSAG12_00739	Trehalose/maltose import ATP-binding protein MalK	COG3839	arCOG00175	K17240	inositol-phosphate transport system ATP-binding protein	272
DSAG12_00740	hypothetical protein			K07220	hypothetical protein	322
DSAG12_00741	tRNA-Ile				tRNA-Ile	178
DSAG12_00742	Oxidoreductase molybdopterin binding domain protein	COG2041	arCOG00264	K07147	sulfoxide reductase catalytic subunit YedY	236
DSAG12_00743	hypothetical protein				hypothetical protein	322
DSAG12_00744	TraB family protein	COG1916	arCOG02142		hypothetical protein	209
DSAG12_00745	hypothetical protein				hypothetical protein	288
DSAG12_00746	Peptidase family C69	COG4690	arCOG03602	K14358	secernin	277
DSAG12_00747	Tetratricopeptide repeat protein				hypothetical protein	230
DSAG12_00748	hypothetical protein				hypothetical protein	190
DSAG12_00749	putative kinase	COG1936	arCOG01038	K18532	adenylate kinase	192
DSAG12_00750	Carbonic anhydrase precursor	COG0663	arCOG01849	K02617	phenylacetic acid degradation protein	233
DSAG12_00751	von Willebrand factor type A domain protein			K07114	Ca-activated chloride channel homolog	258
DSAG12_00752	FHA domain protein				hypothetical protein	294
DSAG12_00753	hypothetical protein				hypothetical protein	162
DSAG12_00754	hypothetical protein				hypothetical protein	218
DSAG12_00755	hypothetical protein				hypothetical protein	189
DSAG12_00756	serine/threonine-protein kinase	COG0515	arCOG03682	K08884	serine/threonine protein kinase, bacterial	288
DSAG12_00757	Protein phosphatase 2C			K01090	protein phosphatase	255
DSAG12_00758	diadenosine tetraphosphatase	COG0639	arCOG01143	K04460	serine/threonine-protein phosphatase 5	198
DSAG12_00759	Calcineurin-like phosphoesterase	COG0639	arCOG01143	K06269	serine/threonine-protein phosphatase PP1 catalytic subunit	169
DSAG12_00760	tRNA-guanine(15) transglycosylase	COG0343,COG1370	arCOG00989,arCOG00991	K18779	7-cyano-7-deazaguanine tRNA-ribosyltransferase	216
DSAG12_00761	hypothetical protein	COG2090	arCOG04171	K09738	hypothetical protein	147
DSAG12_00762	tRNA (guanine(37)-N1)-methyltransferase Trm5b	COG2520	arCOG00033	K15429	tRNA (guanine37-N1)-methyltransferase	177
DSAG12_00763	hypothetical protein				hypothetical protein	254
DSAG12_00764	Chromosome partition protein Smc				hypothetical protein	233
DSAG12_00765	hypothetical protein				hypothetical protein	297
DSAG12_00766	tRNA-Arg				tRNA-Arg	254
DSAG12_00767	hypothetical protein				hypothetical protein	193
DSAG12_00768	Carbonic anhydrase precursor	COG0663	arCOG01849	K02617	phenylacetic acid degradation protein	318
DSAG12_00769	Transcription initiation factor IIB	COG1405	arCOG01981	K03124	transcription initiation factor TFIIB	322
DSAG12_00770	hypothetical protein			K16185	Ras-related GTP-binding protein A/B	162	hypothetical protein with small GTP-binding domain
DSAG12_00771	peptidylprolyl isomerase	COG0760	arCOG07441	K07533	foldase protein PrsA	215
DSAG12_00772	putative HAD-hydrolase	COG1011	arCOG02291	K07025	putative hydrolase of the HAD superfamily	158
DSAG12_00773	hypothetical protein				hypothetical protein	218
DSAG12_00774	Myo-inositol-1-phosphate synthase	COG1260	arCOG04213	K01858	myo-inositol-1-phosphate synthase	251
DSAG12_00775	hypothetical protein				hypothetical protein	222
DSAG12_00776	hypothetical protein					80
DSAG12_00777	hypothetical protein				hypothetical protein	228
DSAG12_00778	hypothetical protein				hypothetical protein	166
DSAG12_00779	Ribonuclease P protein component 2			K03537	ribonuclease P/MRP protein subunit POP5	211
DSAG12_00780	ribonuclease P protein component 3			K03539	ribonuclease P/MRP protein subunit RPP1	221
DSAG12_00781	hypothetical protein	COG1325	arCOG01042	K07581	hypothetical protein	184
DSAG12_00782	50S ribosomal protein L15e	COG1632	arCOG04209	K02877	large subunit ribosomal protein L15e	254
DSAG12_00783	ADP-ribosylation factor family protein			K06883	hypothetical protein	306	hypothetical protein with small GTP-binding domain
DSAG12_00784	hypothetical protein				hypothetical protein	243
DSAG12_00785	bifunctional enoyl-CoA hydratase/phosphate acetyltransferase	COG2030	arCOG00778	K01715	enoyl-CoA hydratase	261
DSAG12_00786	Serine--tRNA ligase	COG0172	arCOG00403	K01875	seryl-tRNA synthetase	239
DSAG12_00787	(Dimethylallyl)adenosine tRNA methylthiotransferase MiaB	COG1032	arCOG01356		hypothetical protein	230
DSAG12_00788	Cytidylyltransferase family protein			K18678	phytol kinase	218
DSAG12_00789	Digeranylgeranylglyceryl phosphate synthase	COG0382	arCOG00476	K17105	geranylgeranylglycerol-phosphate geranylgeranyltransferase	222
DSAG12_00790	Flagellin N-methylase				hypothetical protein	301
DSAG12_00791	Threonylcarbamoyl-AMP synthase	COG0009	arCOG01952	K07566	L-threonylcarbamoyladenylate synthase	250
DSAG12_00792	hypothetical protein				hypothetical protein	207
DSAG12_00793	hypothetical protein					133
DSAG12_00794	Tetratricopeptide repeat protein				hypothetical protein	222
DSAG12_00795	Leucine Rich repeats (2 copies)	COG1100,COG4886	arCOG06769		hypothetical protein	335
DSAG12_00796	hypothetical protein				hypothetical protein	241
DSAG12_00797	hypothetical protein				hypothetical protein	277
DSAG12_00798	hypothetical protein					136
DSAG12_00799	hypothetical protein				hypothetical protein	106
DSAG12_00800	bicyclomycin/multidrug efflux system	COG0477	arCOG00130	K08153	MFS transporter, DHA1 family, multidrug resistance protein	212
DSAG12_00801	hypothetical protein				hypothetical protein	163
DSAG12_00802	hypothetical protein				hypothetical protein	200
DSAG12_00803	hypothetical protein				hypothetical protein	150
DSAG12_00804	hypothetical protein				hypothetical protein	190
DSAG12_00805	hypothetical protein				hypothetical protein	197
DSAG12_00806	hypothetical protein				hypothetical protein	192
DSAG12_00807	DNA-binding protein HMf-1				hypothetical protein	416
DSAG12_00808	Ketoisovalerate oxidoreductase subunit VorB	COG1013	arCOG01601	K00170	pyruvate ferredoxin oxidoreductase, beta subunit	286
DSAG12_00809	Pyruvate synthase subunit PorA	COG0674	arCOG01608	K00169	pyruvate ferredoxin oxidoreductase, alpha subunit	372
DSAG12_00810	Pyruvate/ketoisovalerate oxidoreductases common subunit gamma	02TVB,COG1014,COG1144	arCOG01603	K00172	pyruvate ferredoxin oxidoreductase, gamma subunit	314
DSAG12_00811	hypothetical protein				hypothetical protein	191
DSAG12_00812	hypothetical protein				hypothetical protein	176
DSAG12_00813	hypothetical protein				hypothetical protein	204
DSAG12_00814	Ras family protein			K07891	Ras-related protein Rab-22	218	hypothetical protein with small GTP-binding domain
DSAG12_00815	hypothetical protein	COG3404,COG3643	arCOG05394,arCOG05395	K13990	glutamate formiminotransferase / formiminotetrahydrofolate cyclodeaminase	317
DSAG12_00816	Ribosomal protein S12 methylthiotransferase RimO	COG1031	arCOG01359		hypothetical protein	228
DSAG12_00817	Inositol 2-dehydrogenase/D-chiro-inositol 3-dehydrogenase			K18855	UDP-N-acetylglucosamine 3-dehydrogenase	285
DSAG12_00818	segregation and condensation protein B	COG1386	arCOG02613	K06024	segregation and condensation protein B	319
DSAG12_00819	hypothetical protein				hypothetical protein	340
DSAG12_00820	Chromosome partition protein Smc	COG1196	arCOG00371	K03529	chromosome segregation protein	342
DSAG12_00821	hypothetical protein				hypothetical protein	254
DSAG12_00822	hypothetical protein				hypothetical protein	194
DSAG12_00823	hypothetical protein				hypothetical protein	257
DSAG12_00824	hypothetical protein				hypothetical protein	255
DSAG12_00825	hypothetical protein				hypothetical protein	275
DSAG12_00826	hypothetical protein					294
DSAG12_00827	hypothetical protein				hypothetical protein	310
DSAG12_00828	hypothetical protein				hypothetical protein	206
DSAG12_00829	NYN domain protein				hypothetical protein	197
DSAG12_00830	Leucine Rich repeats (2 copies)	COG1100,COG4886	arCOG06769	K12796	erbb2-interacting protein	163
DSAG12_00831	Leucine Rich repeats (2 copies)	COG1100,COG4886	arCOG06769	K13730	internalin A	211
DSAG12_00832	hypothetical protein				hypothetical protein	228
DSAG12_00833	short chain dehydrogenase	COG1028	arCOG01259	K13775	citronellol/citronellal dehydrogenase	369
DSAG12_00834	ferredoxin				hypothetical protein	305
DSAG12_00835	hypothetical protein				hypothetical protein	307
DSAG12_00836	hypothetical protein					200
DSAG12_00837	glucuronide transporter	COG2211	arCOG00146	K16210	oligogalacturonide transporter	338
DSAG12_00838	hypothetical protein				hypothetical protein	199
DSAG12_00839	Alpha/beta hydrolase family protein			K06889	hypothetical protein	271
DSAG12_00840	hypothetical protein				hypothetical protein	172
DSAG12_00841	hypothetical protein				hypothetical protein	109
DSAG12_00842	hypothetical protein				hypothetical protein	178
DSAG12_00843	hypothetical protein				hypothetical protein	277
DSAG12_00844	hypothetical protein				hypothetical protein	207
DSAG12_00845	UMP phosphatase	COG0647	arCOG04221	K01507	inorganic pyrophosphatase	225
DSAG12_00846	Formate dehydrogenase subunit alpha	COG0243	arCOG01491		hypothetical protein	221
DSAG12_00847	hypothetical protein			K09723	DNA replication factor GINS	216
DSAG12_00848	HEAT repeat protein				hypothetical protein	191
DSAG12_00849	hypothetical protein				hypothetical protein	177
DSAG12_00850	Tetratricopeptide repeat protein	COG0457	arCOG03045,arCOG03046		hypothetical protein	172
DSAG12_00851	alpha-mannosidase			K01191	alpha-mannosidase	191
DSAG12_00852	pyruvate formate lyase-activating enzyme 1	COG1180	arCOG00946	K04069	pyruvate formate lyase activating enzyme	253
DSAG12_00853	hypothetical protein				hypothetical protein	217
DSAG12_00854	hypothetical protein				hypothetical protein	229
DSAG12_00855	putative HAD-hydrolase	COG1011	arCOG02291	K01560	2-haloacid dehalogenase	203
DSAG12_00856	hypothetical protein				hypothetical protein	306
DSAG12_00857	hypothetical protein			K16185	Ras-related GTP-binding protein A/B	246
DSAG12_00858	hypothetical protein				hypothetical protein	284
DSAG12_00859	BadF/BadG/BcrA/BcrD ATPase family protein	COG1924,COG3580	arCOG02678		hypothetical protein	270
DSAG12_00860	hypothetical protein				hypothetical protein	265
DSAG12_00861	hypothetical protein	COG1924,COG3580	arCOG02678		hypothetical protein	234
DSAG12_00862	2-acyl-glycerophospho-ethanolamine acyltransferase			K00655	1-acyl-sn-glycerol-3-phosphate acyltransferase	278
DSAG12_00863	Transcriptional regulator PadR-like family protein				hypothetical protein	229
DSAG12_00864	hypothetical protein				hypothetical protein	237
DSAG12_00865	hypothetical protein				hypothetical protein	211
DSAG12_00866	tartronate semialdehyde reductase	COG2084	arCOG00247	K00042	2-hydroxy-3-oxopropionate reductase	304
DSAG12_00867	multidrug resistance protein MdtH	02U7T,0XPHE	0		hypothetical protein	283
DSAG12_00868	Major Facilitator Superfamily protein			K03292	glycoside/pentoside/hexuronide:cation symporter, GPH family	211
DSAG12_00869	hypothetical protein				hypothetical protein	254
DSAG12_00870	short chain dehydrogenase	COG1028	arCOG01259	K00540	F420H(2)-dependent quinone reductase	261
DSAG12_00871	cryptic beta-D-galactosidase subunit alpha	COG3250	arCOG07337	K01190	beta-galactosidase	235
DSAG12_00872	Cupin domain protein	COG1917	arCOG02994		hypothetical protein	228
DSAG12_00873	Cobalamin import ATP-binding protein BtuD	COG1121	arCOG00201	K09817	zinc transport system ATP-binding protein	236
DSAG12_00874	high-affinity zinc transporter membrane component	COG1108	arCOG01006	K09819	manganese/iron transport system permease protein	263
DSAG12_00875	high-affinity zinc transporter periplasmic component	COG0803	arCOG01005	K02077	zinc/manganese transport system substrate-binding protein	249
DSAG12_00876	manganese transport regulator MntR			K03709	DtxR family transcriptional regulator, Mn-dependent transcriptional regulator	216
DSAG12_00877	ThiS family protein			K03636	molybdopterin synthase sulfur carrier subunit	231
DSAG12_00878	hypothetical protein				hypothetical protein	172
DSAG12_00879	ATP-dependent RecD-like DNA helicase	COG1112	arCOG00803		hypothetical protein	247
DSAG12_00880	hypothetical protein				hypothetical protein	230
DSAG12_00881	hypothetical protein				hypothetical protein	212
DSAG12_00882	hypothetical protein				hypothetical protein	194
DSAG12_00883	Methionine--tRNA ligase	COG0073	arCOG01136	K01874	methionyl-tRNA synthetase	214
DSAG12_00884	ribonucleotide-diphosphate reductase subunit alpha			K00525	ribonucleoside-diphosphate reductase alpha chain	280
DSAG12_00885	putative branched-chain amino acid transport ATP-binding protein LivG	COG0396	arCOG04236	K09013	Fe-S cluster assembly ATP-binding protein	249
DSAG12_00886	cysteine desulfurase activator complex subunit SufB	COG0719	arCOG01715	K07033	hypothetical protein	302
DSAG12_00887	hypothetical protein				hypothetical protein	247
DSAG12_00888	N5-glutamine S-adenosyl-L-methionine-dependent methyltransferase	COG2890	arCOG00109	K02493	release factor glutamine methyltransferase	228
DSAG12_00889	putative ribosomal RNA small subunit methyltransferase A	COG0030	arCOG04131	K02528	16S rRNA (adenine1518-N6/adenine1519-N6)-dimethyltransferase	201
DSAG12_00890	hypothetical protein	COG1491	arCOG04130	K07572	putative nucleotide binding protein	257
DSAG12_00891	RNA polymerase Rpb4			K03051	DNA-directed RNA polymerase subunit F	235
DSAG12_00892	50S ribosomal protein L21e	COG2139	arCOG04129	K02889	large subunit ribosomal protein L21e	375
DSAG12_00893	Tetrahedral aminopeptidase	COG1363	arCOG01518	K01179	endoglucanase	302
DSAG12_00894	hypothetical protein				hypothetical protein	203
DSAG12_00895	Transglutaminase-like superfamily protein				hypothetical protein	246
DSAG12_00896	hypothetical protein				hypothetical protein	317
DSAG12_00897	SPFH domain / Band 7 family protein			K07192	flotillin	284
DSAG12_00898	hypothetical protein				hypothetical protein	152
DSAG12_00899	hypothetical protein	COG1574	arCOG00691	K07047	N-substituted formamide deformylase	265
DSAG12_00900	hypothetical protein	COG1310	arCOG01139		hypothetical protein	214
DSAG12_00901	tRNA 2-thiocytidine biosynthesis protein TtcA	COG0037	arCOG00042		hypothetical protein	244
DSAG12_00902	hypothetical protein				hypothetical protein	212
DSAG12_00903	tRNA pseudouridine synthase Pus10	COG1258	arCOG01015	K07583	tRNA pseudouridine synthase 10	249
DSAG12_00904	putative adenylyltransferase	COG0476	arCOG01676	K11996	adenylyltransferase and sulfurtransferase	250
DSAG12_00905	hypothetical protein				hypothetical protein	224
DSAG12_00906	putative lyase	COG1413	arCOG02966		hypothetical protein	253
DSAG12_00907	excinuclease ABC subunit C	COG0322	arCOG00873,arCOG04753	K03703	excinuclease ABC subunit C	244
DSAG12_00908	2-acyl-glycerophospho-ethanolamine acyltransferase	0ZVEM	arCOG00137		hypothetical protein	207
DSAG12_00909	putative symporter YagG	0ZVEM	arCOG00137		hypothetical protein	275
DSAG12_00910	Xaa-Pro dipeptidase	COG0006	arCOG01000	K01262	Xaa-Pro aminopeptidase	291
DSAG12_00911	hypothetical protein				hypothetical protein	146
DSAG12_00912	V4R domain protein				hypothetical protein	216
DSAG12_00913	hypothetical protein				hypothetical protein	242
DSAG12_00914	hypothetical protein				hypothetical protein	175
DSAG12_00915	hypothetical protein				hypothetical protein	193
DSAG12_00916	hypothetical protein	COG0432	arCOG04214		hypothetical protein	244
DSAG12_00917	Tryptophan--tRNA ligase	COG0180	arCOG01887	K01867	tryptophanyl-tRNA synthetase	266
DSAG12_00918	preprotein translocase subunit SecY	COG0201	arCOG04169	K10956	protein transport protein SEC61 subunit alpha	345
DSAG12_00919	hypothetical protein				hypothetical protein	273
DSAG12_00920	hypothetical protein				hypothetical protein	174
DSAG12_00921	SWIM zinc finger protein	COG4279	arCOG03431		hypothetical protein	258
DSAG12_00922	ATP-dependent helicase HepA	COG0553	arCOG00883	K01554	8-oxo-dGDP phosphatase	230
DSAG12_00923	hypothetical protein				hypothetical protein	231
DSAG12_00924	hypothetical protein				hypothetical protein	195
DSAG12_00925	molybdenum cofactor biosynthesis protein A	COG1964	arCOG00933	K06937	7,8-dihydro-6-hydroxymethylpterin dimethyltransferase	319
DSAG12_00926	hypothetical protein				hypothetical protein	372
DSAG12_00927	hypothetical protein				hypothetical protein	255
DSAG12_00928	Proteasome subunit alpha	COG0638	arCOG00971	K03432	proteasome alpha subunit	285
DSAG12_00929	von Willebrand factor type A domain protein				hypothetical protein	307
DSAG12_00930	ADP-ribosylation factor family protein				hypothetical protein	237	hypothetical protein with small GTP-binding domain
DSAG12_00931	N5-glutamine S-adenosyl-L-methionine-dependent methyltransferase	COG1002	arCOG02635,arCOG03521,arCOG04814		hypothetical protein	209
DSAG12_00932	hypothetical protein				hypothetical protein	199
DSAG12_00933	PAP2 superfamily protein	124VT	arCOG03058	K04716	sphingosine-1-phosphate phosphatase 1	218
DSAG12_00934	hypothetical protein				hypothetical protein	268
DSAG12_00935	AAA domain (dynein-related subfamily)	COG5271	arCOG00441,arCOG01531,arCOG02491,arCOG02900		hypothetical protein	229
DSAG12_00936	carbamoyl phosphate synthase-like protein	0YFFX	arCOG05199		hypothetical protein	206
DSAG12_00937	Archaeal histone HAN1 subunit A				hypothetical protein	272
DSAG12_00938	hypothetical protein				hypothetical protein	251
DSAG12_00939	hypothetical protein				hypothetical protein	254
DSAG12_00940	DNA double-strand break repair protein Mre11	COG0420	arCOG00397		hypothetical protein	205
DSAG12_00941	AAA-like domain protein	COG0433	arCOG00280	K06915	hypothetical protein	214
DSAG12_00942	hypothetical protein				hypothetical protein	419
DSAG12_00943	Citrate transporter	COG1055	arCOG00238		hypothetical protein	180
DSAG12_00944	antiporter inner membrane protein	COG0489	arCOG00585	K03593	ATP-binding protein involved in chromosome partitioning	357
DSAG12_00945	Calcineurin-like phosphoesterase superfamily domain protein	COG2129	arCOG01145	K07096	hypothetical protein	269
DSAG12_00946	Peptidase family M28				hypothetical protein	316
DSAG12_00947	Glycerol kinase	02TA0,COG1070	0	K00924	kinase	271
DSAG12_00948	hypothetical protein				hypothetical protein	219
DSAG12_00949	hypothetical protein				hypothetical protein	246
DSAG12_00950	cytoplasmic glycerophosphodiester phosphodiesterase	COG0584	arCOG00701	K01126	glycerophosphoryl diester phosphodiesterase	201
DSAG12_00951	hypothetical protein				hypothetical protein	256
DSAG12_00952	hypothetical protein				hypothetical protein	226
DSAG12_00953	hypothetical protein				hypothetical protein	217
DSAG12_00954	putative adenylyltransferase	COG0476	arCOG01676	K11996	adenylyltransferase and sulfurtransferase	245
DSAG12_00955	hypothetical protein				hypothetical protein	180
DSAG12_00956	Actin			K05692	actin beta/gamma 1	501	actin-related proteins
DSAG12_00957	hypothetical protein				hypothetical protein	175
DSAG12_00958	GDSL-like Lipase/Acylhydrolase			K01175	esterase [EC:3.1.-.-]	235
DSAG12_00959	hypothetical protein				hypothetical protein	241
DSAG12_00960	Bacterial lipid A biosynthesis acyltransferase				hypothetical protein	217
DSAG12_00961	Citrate transporter	COG1055	arCOG00238		hypothetical protein	213
DSAG12_00962	putative NH(3)-dependent NAD(+) synthetase	COG0171	arCOG00069	K01916	NAD+ synthase	218
DSAG12_00963	Xylose isomerase-like TIM barrel				hypothetical protein	198
DSAG12_00964	Hydroxyacylglutathione hydrolase				hypothetical protein	208
DSAG12_00965	Tetratricopeptide repeat protein				hypothetical protein	153
DSAG12_00966	HIT domain protein	COG0537	arCOG00419		hypothetical protein	248
DSAG12_00967	hypothetical protein				hypothetical protein	172
DSAG12_00968	3-hydroxypropionyl-coenzyme A dehydratase	COG1024	arCOG00239	K15019	3-hydroxypropionyl-coenzyme A dehydratase	248
DSAG12_00969	Maf-like protein	COG0424	arCOG05007	K06287	septum formation protein	284
DSAG12_00970	hypothetical protein				hypothetical protein	267
DSAG12_00971	hydroxyacylglutathione hydrolase	COG0491	arCOG00504		hypothetical protein	320
DSAG12_00972	tRNA-Pro				tRNA-Pro	248
DSAG12_00973	topology modulation protein				hypothetical protein	231
DSAG12_00974	adenosine nucleotide hydrolase NudE	COG0494	arCOG01073	K01515	ADP-ribose pyrophosphatase	263
DSAG12_00975	Membrane dipeptidase (Peptidase family M19)	COG2355	arCOG04083	K01273	membrane dipeptidase	302
DSAG12_00976	Ras family protein	COG1100	arCOG06769	K07889	Ras-related protein Rab-5C	290	hypothetical protein with small GTP-binding domain
DSAG12_00977	hypothetical protein				hypothetical protein	237
DSAG12_00978	putative methyltransferase	COG2189	arCOG00108	K07316	adenine-specific DNA-methyltransferase	200
DSAG12_00979	Magnesium transport protein CorA	COG0598	arCOG02265	K03284	magnesium transporter	195
DSAG12_00980	Elongation factor 1-alpha	COG3276	arCOG01564	K03231	elongation factor 1-alpha	272
DSAG12_00981	hypothetical protein				hypothetical protein	237
DSAG12_00982	hypothetical protein	02SMU,0ZPW3	0		hypothetical protein	313
DSAG12_00983	DsrE/DsrF-like family protein	120PJ	arCOG02070		hypothetical protein	320
DSAG12_00984	Enamine/imine deaminase	COG0251	arCOG01630	K09022	2-iminobutanoate/2-iminopropanoate deaminase	190
DSAG12_00985	hypothetical protein				hypothetical protein	244
DSAG12_00986	fructose-1-P/6-phosphogluconate phosphatase	COG0546	arCOG02296	K01091	phosphoglycolate phosphatase	206
DSAG12_00987	putative ATP-dependent RNA helicase	COG0513	arCOG00558	K05592	ATP-dependent RNA helicase DeaD	298
DSAG12_00988	hypothetical protein				hypothetical protein	265
DSAG12_00989	hypothetical protein			K09131	hypothetical protein	199
DSAG12_00990	hypothetical protein			K09717	hypothetical protein	203
DSAG12_00991	DHH family protein	COG0608	arCOG00427	K07463	archaea-specific RecJ-like exonuclease	198
DSAG12_00992	hypothetical protein				hypothetical protein	219
DSAG12_00993	hypothetical protein				hypothetical protein	218
DSAG12_00994	Cupin domain protein				hypothetical protein	242
DSAG12_00995	L-1,2-propanediol oxidoreductase	COG1454	arCOG00984	K00086	1,3-propanediol dehydrogenase	274
DSAG12_00996	Ubiquitin-conjugating enzyme			K10576	ubiquitin-conjugating enzyme E2 H	341	hypothetical protein with ubiquitin-conjugating enzyme-like domain
DSAG12_00997	flavodoxin	11NY9	arCOG02449		hypothetical protein	221
DSAG12_00998	3-ketoacyl-(acyl-carrier-protein) reductase	COG1028	arCOG01259	K13606	chlorophyll(ide) b reductase	257
DSAG12_00999	hypothetical protein				hypothetical protein	248
DSAG12_01000	Acyltransferase family protein				hypothetical protein	167
DSAG12_01001	hypothetical protein				hypothetical protein	225
DSAG12_01002	hypothetical protein				hypothetical protein	154
DSAG12_01003	hypothetical protein				hypothetical protein	204
DSAG12_01004	GDP-L-fucose synthase			K00091	dihydroflavonol-4-reductase	272
DSAG12_01005	3-oxo-5-alpha-steroid 4-dehydrogenase			K12343	3-oxo-5-alpha-steroid 4-dehydrogenase 1	289
DSAG12_01006	thiamine biosynthesis protein ThiI	COG0301	arCOG00038	K03151	thiamine biosynthesis protein ThiI	181
DSAG12_01007	L-glyceraldehyde 3-phosphate reductase	COG0667	arCOG01617		hypothetical protein	292
DSAG12_01008	hypothetical protein				hypothetical protein	306
DSAG12_01009	hypothetical protein	COG3885	arCOG01729		hypothetical protein	254
DSAG12_01010	hypothetical protein				hypothetical protein	234
DSAG12_01011	hypothetical protein					145
DSAG12_01012	Ankyrin repeats (3 copies)	COG1100,COG4886	arCOG06769		hypothetical protein	231
DSAG12_01013	hypothetical protein				hypothetical protein	230
DSAG12_01014	Isochorismatase family protein			K08281	nicotinamidase/pyrazinamidase	288
DSAG12_01015	molybdenum cofactor biosynthesis protein A			K03639	cyclic pyranopterin phosphate synthase	251
DSAG12_01016	hypothetical protein					192
DSAG12_01017	hypothetical protein				hypothetical protein	282
DSAG12_01018	hypothetical protein	COG0659	arCOG02806	K03321	sulfate permease, SulP family	230
DSAG12_01019	Bacterial membrane flanked domain protein			K08981	putative membrane protein	342
DSAG12_01020	hypothetical protein				hypothetical protein	269
DSAG12_01021	hypothetical protein				hypothetical protein	223
DSAG12_01022	hypothetical protein				hypothetical protein	269
DSAG12_01023	hypothetical protein			K07107	acyl-CoA thioester hydrolase	257
DSAG12_01024	Tk-subtilisin precursor	COG1404	arCOG00702	K01362	ovochymase	369
DSAG12_01025	Acyltransferase family protein				hypothetical protein	273
DSAG12_01026	hypothetical protein				hypothetical protein	260
DSAG12_01027	arsenite S-adenosylmethyltransferase			K03183	demethylmenaquinone methyltransferase / 2-methoxy-6-polyprenyl-1,4-benzoquinol methylase	192
DSAG12_01028	short chain dehydrogenase	COG0300	arCOG01263	K07124	hypothetical protein	268
DSAG12_01029	hypothetical protein				hypothetical protein	352
DSAG12_01030	Major Facilitator Superfamily protein				hypothetical protein	269
DSAG12_01031	Major Facilitator Superfamily protein	COG0477	arCOG00132		hypothetical protein	280
DSAG12_01032	hypothetical protein	COG1578	arCOG04410	K09116	hypothetical protein	220
DSAG12_01033	Malto-oligosyltrehalose trehalohydrolase	COG0366	arCOG02948	K01182	oligo-1,6-glucosidase	263
DSAG12_01034	Rubrerythrin	COG1592	arCOG01097		hypothetical protein	376
DSAG12_01035	Cytidylyltransferase family protein				hypothetical protein	237
DSAG12_01036	hypothetical protein				hypothetical protein	295
DSAG12_01037	Double zinc ribbon				hypothetical protein	399
DSAG12_01038	Peptidase family M28				hypothetical protein	310
DSAG12_01039	Archaeal histone A				hypothetical protein	622
DSAG12_01040	Archaeal histone A				hypothetical protein	160
DSAG12_01041	LVIVD repeat protein	COG5276	arCOG02565		hypothetical protein	301
DSAG12_01042	Acetyl-coenzyme A synthetase	COG0318	arCOG00856	K01897	long-chain acyl-CoA synthetase	368
DSAG12_01043	hypothetical protein	COG2848	arCOG04321	K09157	hypothetical protein	259
DSAG12_01044	hypothetical protein				hypothetical protein	227
DSAG12_01045	putative HTH-type transcriptional regulator	COG1522	arCOG01580	K05800	Lrp/AsnC family transcriptional regulator	193
DSAG12_01046	Asparagine--tRNA ligase	COG0017	arCOG00409	K01893	asparaginyl-tRNA synthetase	414
DSAG12_01047	L-threonine aldolase	02TVV,COG2008	0	K01620	threonine aldolase	264
DSAG12_01048	hypothetical protein				hypothetical protein	222
DSAG12_01049	Glycosyl hydrolases family 35	COG1874	arCOG05856	K12308	beta-galactosidase	185
DSAG12_01050	putative sugar kinase	COG0524	arCOG00014	K00856	adenosine kinase	242
DSAG12_01051	melibiose:sodium symporter			K03292	glycoside/pentoside/hexuronide:cation symporter, GPH family	257
DSAG12_01052	enterobactin exporter EntS	COG0477	arCOG00135	K08217	MFS transporter, DHA3 family, macrolide efflux protein	247
DSAG12_01053	Urm1 (Ubiquitin related modifier)			K03636	molybdopterin synthase sulfur carrier subunit	195	hypothetical protein with ubiquitin modifier-like domain
DSAG12_01054	hypothetical protein				hypothetical protein	588
DSAG12_01055	hypothetical protein				hypothetical protein	360
DSAG12_01056	SCP-2 sterol transfer family protein				hypothetical protein	715
DSAG12_01057	hypothetical protein			K07001	NTE family protein	295
DSAG12_01058	hypothetical protein				hypothetical protein	377
DSAG12_01059	Immune inhibitor A peptidase M6				hypothetical protein	846
DSAG12_01060	Immune inhibitor A peptidase M6				hypothetical protein	417
DSAG12_01061	hypothetical protein				hypothetical protein	357
DSAG12_01062	tRNA-Cys				tRNA-Cys	261
DSAG12_01063	ADP-ribosylation factor family protein				hypothetical protein	230
DSAG12_01064	hypothetical protein				hypothetical protein	327
DSAG12_01065	hypothetical protein				hypothetical protein	239
DSAG12_01066	cysteinyl-tRNA synthetase	COG0215	arCOG00486	K01883	cysteinyl-tRNA synthetase	218
DSAG12_01067	Calcium-gated potassium channel MthK	COG1226	arCOG01958	K10716	voltage-gated potassium channel	235
DSAG12_01068	Tetratricopeptide repeat protein	COG0457	arCOG03032,arCOG03038,arCOG03048		hypothetical protein	179
DSAG12_01069	hypothetical protein				hypothetical protein	171
DSAG12_01070	Transposase IS116/IS110/IS902 family protein	COG3547	arCOG03585	K07486	transposase	347
DSAG12_01071	hypothetical protein				hypothetical protein	249
DSAG12_01072	Vacuole effluxer Atg22 like protein			K06902	MFS transporter, UMF1 family	295
DSAG12_01073	hypothetical protein				hypothetical protein	220
DSAG12_01074	hypothetical protein				hypothetical protein	215
DSAG12_01075	hypothetical protein				hypothetical protein	208
DSAG12_01076	Glycerol-3-phosphate dehydrogenase (NAD(P)+)	COG0240	arCOG00456	K00057	glycerol-3-phosphate dehydrogenase (NAD(P)+)	267
DSAG12_01077	putative copper-exporting P-type ATPase A	COG2217	arCOG01576	K17686	Cu+-exporting ATPase	260
DSAG12_01078	Hemerythrin HHE cation binding domain protein	COG2461	arCOG01472	K09155	hypothetical protein	406
DSAG12_01079	hypothetical protein				hypothetical protein	272
DSAG12_01080	ABC-2 family transporter protein				hypothetical protein	241
DSAG12_01081	Trehalose/maltose import ATP-binding protein MalK	COG1131	arCOG00194	K01990	ABC-2 type transport system ATP-binding protein	252
DSAG12_01082	hypothetical protein	COG0262	arCOG01490		hypothetical protein	210
DSAG12_01083	Dihydrolipoyl dehydrogenase	COG1249	arCOG01068	K00382	dihydrolipoamide dehydrogenase	279
DSAG12_01084	DNA-binding transcriptional repressor MarR			K06075	MarR family transcriptional regulator, transcriptional regulator for hemolysin	237
DSAG12_01085	putative ABC transporter ATP-binding protein	COG1136	arCOG00922	K02003	putative ABC transport system ATP-binding protein	296
DSAG12_01086	FtsX-like permease family protein			K02004	putative ABC transport system permease protein	284
DSAG12_01087	acetolactate synthase catalytic subunit	COG0028	arCOG01998	K01652	acetolactate synthase I/II/III large subunit	354
DSAG12_01088	hypothetical protein	125MI	arCOG03776		hypothetical protein	326
DSAG12_01089	hypothetical protein	0YAVT	arCOG03777		hypothetical protein	305
DSAG12_01090	Double zinc ribbon	02TYT,0Y1EC	0		hypothetical protein	591
DSAG12_01091	ferritin	COG1528	arCOG01095	K02217	ferritin	545
DSAG12_01092	sulfur transfer protein SirA	COG0425	arCOG02062	K04085	tRNA 2-thiouridine synthesizing protein A	362
DSAG12_01093	DsrE/DsrF-like family protein	COG2044	arCOG02066	K07092	hypothetical protein	376
DSAG12_01094	putative cysteine desulfurase 2	COG1104	arCOG00066	K04487	cysteine desulfurase	377
DSAG12_01095	scaffold protein	COG0822	arCOG02077		hypothetical protein	276
DSAG12_01096	LVIVD repeat protein	COG5276	arCOG02565		hypothetical protein	360
DSAG12_01097	cold shock-like protein CspC			K03704	cold shock protein (beta-ribbon, CspA family)	325
DSAG12_01098	Calcineurin-like phosphoesterase				hypothetical protein	175
DSAG12_01099	hypothetical protein				hypothetical protein	186
DSAG12_01100	thiamine biosynthesis protein ThiF	COG0476	arCOG01676		hypothetical protein	175
DSAG12_01101	hypothetical protein				hypothetical protein	162
DSAG12_01102	DNA replication and repair protein RecF	COG3593	arCOG03235		hypothetical protein	159
DSAG12_01103	hypothetical protein				hypothetical protein	118
DSAG12_01104	hypothetical protein					83
DSAG12_01105	hypothetical protein				hypothetical protein	127
DSAG12_01106	Acetyltransferase (GNAT) family protein			K00680	N-acetyltransferase	253
DSAG12_01107	Rubrerythrin	COG1592	arCOG01097		hypothetical protein	355
DSAG12_01108	Superoxide reductase	COG2033	arCOG02146	K00519	hypothetical protein	488
DSAG12_01109	Acetyltransferase (GNAT) family protein				hypothetical protein	254
DSAG12_01110	hypothetical protein				hypothetical protein	189
DSAG12_01111	Leucine Rich repeats (2 copies)	COG1100,COG4886	arCOG06769	K06883	hypothetical protein	226
DSAG12_01112	2-oxoglutarate synthase subunit KorB	COG1013	arCOG01599	K00175	2-oxoglutarate ferredoxin oxidoreductase subunit beta	323
DSAG12_01113	2-oxoglutarate synthase subunit KorA	02TDP,COG0674,COG1014	arCOG01606	K00174	2-oxoglutarate ferredoxin oxidoreductase subunit alpha	307
DSAG12_01114	Rubredoxin	COG1773	arCOG04391	K05297	rubredoxin-NAD+ reductase	284
DSAG12_01115	Leucine Rich repeats (2 copies)	COG1100,COG4886	arCOG06769		hypothetical protein	229
DSAG12_01116	hypothetical protein				hypothetical protein	217
DSAG12_01117	hypothetical protein				hypothetical protein	359
DSAG12_01118	hypothetical protein	COG1331	arCOG02007	K06888	hypothetical protein	225
DSAG12_01119	malonic semialdehyde reductase				hypothetical protein	243
DSAG12_01120	hypothetical protein	0ZFIW	arCOG04629		hypothetical protein	213
DSAG12_01121	hypothetical protein			K07066	hypothetical protein	157
DSAG12_01122	putative acyl-CoA dehydrogenase	COG1960	arCOG01707	K00249	acyl-CoA dehydrogenase	338
DSAG12_01123	CoB--CoM heterodisulfide reductase iron-sulfur subunit D	COG0247	arCOG00333	K08264	heterodisulfide reductase subunit D	274
DSAG12_01124	glycolate oxidase subunit GlcD	COG0277	arCOG00337	K00104	glycolate oxidase	288
DSAG12_01125	hypothetical protein				hypothetical protein	242
DSAG12_01126	hypothetical protein				hypothetical protein	291
DSAG12_01127	hypothetical protein				hypothetical protein	236
DSAG12_01128	Type A flavoprotein FprA	COG0426	arCOG00509		hypothetical protein	327
DSAG12_01129	Ferredoxin thioredoxin reductase catalytic beta chain	COG1592,COG4802	arCOG01099,arCOG01100		hypothetical protein	237
DSAG12_01130	Glutaredoxin			K06191	glutaredoxin-like protein NrdH	179
DSAG12_01131	Coenzyme A disulfide reductase	COG0446	arCOG01070	K00362	nitrite reductase (NADH) large subunit	229
DSAG12_01132	hypothetical protein				hypothetical protein	239
DSAG12_01133	Ras family protein	COG1100	arCOG06769		hypothetical protein	278	hypothetical protein with small GTP-binding domain
DSAG12_01134	F(420)H(2) dehydrogenase subunit I	0ZN2K	arCOG02180	K00205	4Fe-4S ferredoxin	273
DSAG12_01135	F420-non-reducing hydrogenase iron-sulfur subunit D	COG1908	arCOG02475	K14127	F420-non-reducing hydrogenase iron-sulfur subunit	323
DSAG12_01136	CoB--CoM heterodisulfide reductase iron-sulfur subunit A	COG1148	arCOG02235	K03388	heterodisulfide reductase subunit A	301
DSAG12_01137	CoB--CoM heterodisulfide reductase subunit B	COG2048	arCOG00338	K03389	heterodisulfide reductase subunit B	256
DSAG12_01138	CoB--CoM heterodisulfide reductase iron-sulfur subunit C	COG1150	arCOG00964	K03390	heterodisulfide reductase subunit C	318
DSAG12_01139	sulfur transfer protein SirA	COG0425	arCOG02062	K04085	tRNA 2-thiouridine synthesizing protein A	271
DSAG12_01140	sulfur transfer complex subunit TusD			K07235	tRNA 2-thiouridine synthesizing protein D	273
DSAG12_01141	DsrE/DsrF-like family protein			K07236	tRNA 2-thiouridine synthesizing protein C	285
DSAG12_01142	Protein TusB				hypothetical protein	201
DSAG12_01143	hypothetical protein	COG2210	arCOG02064		hypothetical protein	348
DSAG12_01144	putative HTH-type transcriptional regulator	COG1522	arCOG01580	K03718	Lrp/AsnC family transcriptional regulator, regulator for asnA, asnC and gidA	191
DSAG12_01145	CoB--CoM heterodisulfide reductase iron-sulfur subunit C	COG1150	arCOG00964	K03390	heterodisulfide reductase subunit C	271
DSAG12_01146	CoB--CoM heterodisulfide reductase subunit B	COG2048	arCOG00338	K03389	heterodisulfide reductase subunit B	305
DSAG12_01147	CoB--CoM heterodisulfide reductase iron-sulfur subunit A	COG1148	arCOG02235	K03388	heterodisulfide reductase subunit A	318
DSAG12_01148	F420-non-reducing hydrogenase iron-sulfur subunit D	COG1908	arCOG02475	K03388	heterodisulfide reductase subunit A	293
DSAG12_01149	F420-non-reducing hydrogenase subunit G	COG1941	arCOG02472		hypothetical protein	265
DSAG12_01150	Sulfide dehydrogenase subunit alpha precursor	02TVD,COG0493,COG1034	arCOG01292		hypothetical protein	304
DSAG12_01151	hypothetical protein	COG0425	arCOG02062	K04085	tRNA 2-thiouridine synthesizing protein A	182
DSAG12_01152	SNARE associated Golgi protein	11WI7	arCOG03119		hypothetical protein	231
DSAG12_01153	Bifunctional protein GlmU	COG1209	arCOG00669	K00973	glucose-1-phosphate thymidylyltransferase	213
DSAG12_01154	hypothetical protein				hypothetical protein	200
DSAG12_01155	hypothetical protein				hypothetical protein	263
DSAG12_01156	hypothetical protein				hypothetical protein	184
DSAG12_01157	3-isopropylmalate/3-methylmalate dehydrogenase	COG0473	arCOG01163	K00052	3-isopropylmalate dehydrogenase	257
DSAG12_01158	hypothetical protein				hypothetical protein	1008
DSAG12_01159	chromosome segregation protein				hypothetical protein	231
DSAG12_01160	hypothetical protein					106
DSAG12_01161	CoB--CoM heterodisulfide reductase subunit B	COG2048	arCOG00338	K03389	heterodisulfide reductase subunit B	291
DSAG12_01162	CoB--CoM heterodisulfide reductase iron-sulfur subunit C	COG1150	arCOG00964	K03390	heterodisulfide reductase subunit C	307
DSAG12_01163	Ras family protein	COG1100	arCOG06769	K07901	Ras-related protein Rab-8A	220	hypothetical protein with small GTP-binding domain
DSAG12_01164	Alpha-amylase				hypothetical protein	257
DSAG12_01165	hypothetical protein				hypothetical protein	258
DSAG12_01166	pfkB family carbohydrate kinase	COG1378	arCOG02037		hypothetical protein	233
DSAG12_01167	Oligosaccharyl transferase STT3 subunit	COG1287	arCOG02044		hypothetical protein	307	Putative oligosaccharyl transferase STT3 subunit
DSAG12_01168	photosystem I assembly protein Ycf3	COG0457	arCOG03038	K12600	superkiller protein 3	248
DSAG12_01169	50S ribosomal protein L15P	COG0200	arCOG00779	K02876	large subunit ribosomal protein L15	293
DSAG12_01170	50S ribosomal protein L30P	COG1841	arCOG04086	K02907	large subunit ribosomal protein L30	275
DSAG12_01171	30S ribosomal protein S5	COG0098	arCOG04087	K02988	small subunit ribosomal protein S5	245
DSAG12_01172	50S ribosomal protein L18P	COG0256	arCOG04088	K02881	large subunit ribosomal protein L18	270
DSAG12_01173	50S ribosomal protein L19e	COG2147	arCOG04089	K02885	large subunit ribosomal protein L19e	261
DSAG12_01174	50S ribosomal protein L32e	COG1717	arCOG00781	K02912	large subunit ribosomal protein L32e	442
DSAG12_01175	50S ribosomal protein L6	COG0097	arCOG04090	K02933	large subunit ribosomal protein L6	311
DSAG12_01176	30S ribosomal protein S8	COG0096	arCOG04091	K02994	small subunit ribosomal protein S8	350
DSAG12_01177	30S ribosomal protein S14 type Z	COG0199	arCOG00782			346
DSAG12_01178	50S ribosomal protein L5	COG0094	arCOG04092	K02931	large subunit ribosomal protein L5	235
DSAG12_01179	30S ribosomal protein S4e	COG1471	arCOG04093	K02987	small subunit ribosomal protein S4e	283
DSAG12_01180	50S ribosomal protein L24P	COG0198	arCOG04094	K02895	large subunit ribosomal protein L24	230
DSAG12_01181	50S ribosomal protein L14	COG0093	arCOG04095	K02874	large subunit ribosomal protein L14	366
DSAG12_01182	30S ribosomal protein S17P	COG0186	arCOG04096	K02961	small subunit ribosomal protein S17	350
DSAG12_01183	Ribonuclease P protein component 1				hypothetical protein	389
DSAG12_01184	50S ribosomal protein L29P			K02904	large subunit ribosomal protein L29	207
DSAG12_01185	30S ribosomal protein S3	COG0092	arCOG04097	K02982	small subunit ribosomal protein S3	315
DSAG12_01186	50S ribosomal protein L22P	COG0091	arCOG04098	K02890	large subunit ribosomal protein L22	321
DSAG12_01187	hypothetical protein				hypothetical protein	328
DSAG12_01188	30S ribosomal protein S19	COG0185	arCOG04099	K02965	small subunit ribosomal protein S19	268
DSAG12_01189	Mannose-6-phosphate isomerase				hypothetical protein	226
DSAG12_01190	hypothetical protein				hypothetical protein	251
DSAG12_01191	putative acyl-CoA dehydrogenase	COG1960	arCOG01707	K00249	acyl-CoA dehydrogenase	300
DSAG12_01192	hypothetical protein				hypothetical protein	322
DSAG12_01193	hypothetical protein				hypothetical protein	269
DSAG12_01194	6-hydroxymethyl-7,8-dihydropterin pyrophosphokinase	COG1634	arCOG04303	K07142	2-amino-4-hydroxy-6-hydroxymethyldihydropteridine diphosphokinase [EC:2.7.6.3]	227
DSAG12_01195	ATP-NAD kinase	COG3199	arCOG01350		hypothetical protein	256
DSAG12_01196	OST3 / OST6 family protein				hypothetical protein	252
DSAG12_01197	DNA repair and recombination protein RadA	COG0468	arCOG00415	K04483	DNA repair protein RadA	201
DSAG12_01198	hypothetical protein				hypothetical protein	170
DSAG12_01199	Ribosomal RNA large subunit methyltransferase E	COG0293,COG3269	arCOG00079,arCOG01641	K02427	23S rRNA (uridine2552-2'-O)-methyltransferase	237
DSAG12_01200	tRNA (guanine(26)-N(2))-dimethyltransferase	COG1867	arCOG01219	K00555	tRNA (guanine26-N2/guanine27-N2)-dimethyltransferase	216
DSAG12_01201	DNA repair and recombination protein RadB			K04484	DNA repair protein RadB	174
DSAG12_01202	hypothetical protein				hypothetical protein	209
DSAG12_01203	hypothetical protein	COG2006	arCOG02447		hypothetical protein	250
DSAG12_01204	phosphoribose diphosphate:decaprenyl-phosphate phosphoribosyltransferase	COG0382	arCOG00476		hypothetical protein	173
DSAG12_01205	heat shock protein HtpX	COG0501	arCOG01331		hypothetical protein	221
DSAG12_01206	Tritrans,polycis-undecaprenyl-diphosphate synthase (GGDP specific)	COG0020	arCOG01532	K15888	tritrans,polycis-undecaprenyl-diphosphate synthase [geranylgeranyl-diphosphate specific]	177
DSAG12_01207	Digeranylgeranylglycerophospholipid reductase	COG0644	arCOG00570	K10960	geranylgeranyl reductase	241
DSAG12_01208	Geranylgeranyl diphosphate synthase	COG0142	arCOG01726	K13787	geranylgeranyl diphosphate synthase, type I	205
DSAG12_01209	Isopentenyl-diphosphate delta-isomerase	COG1304	arCOG00613	K01823	isopentenyl-diphosphate delta-isomerase	241
DSAG12_01210	Isopentenyl phosphate kinase	COG1608	arCOG00860	K06981	isopentenyl phosphate kinase	148
DSAG12_01211	Mevalonate kinase	COG1577	arCOG01028	K00869	mevalonate kinase	209
DSAG12_01212	3-hydroxy-3-methylglutaryl-coenzyme A reductase	COG1257	arCOG04260	K00054	hydroxymethylglutaryl-CoA reductase	235
DSAG12_01213	hypothetical protein	COG3407	arCOG02937	K01597	diphosphomevalonate decarboxylase	217
DSAG12_01214	hypothetical protein	COG3425	arCOG01767	K01641	hydroxymethylglutaryl-CoA synthase	256
DSAG12_01215	putative aspartate aminotransferase 2	COG0399	arCOG00118	K13010	perosamine synthetase	275
DSAG12_01216	hypothetical protein				hypothetical protein	176
DSAG12_01217	hypothetical protein					178
DSAG12_01218	hypothetical protein					167
DSAG12_01219	hypothetical protein					219
DSAG12_01220	hypothetical protein				hypothetical protein	194
DSAG12_01221	bifunctional enoyl-CoA hydratase/phosphate acetyltransferase	COG2030	arCOG00778	K17865	3-hydroxybutyryl-CoA dehydratase	218
DSAG12_01222	Bifunctional protein GlmU	COG0110	arCOG01848,arCOG01849	K00680	N-acetyltransferase	294
DSAG12_01223	hypothetical protein	COG1817	arCOG01395	K09726	hypothetical protein	262
DSAG12_01224	hypothetical protein			K06133	4'-phosphopantetheinyl transferase	123
DSAG12_01225	Putative aminoacrylate hydrolase RutD			K01259	proline iminopeptidase	177
DSAG12_01226	Acyl-CoA reductase (LuxC)	0XPYP	arCOG09601		hypothetical protein	213
DSAG12_01227	Acyl-protein synthetase, LuxE	COG1541	arCOG02620		hypothetical protein	256
DSAG12_01228	L-1,2-propanediol oxidoreductase	COG1454	arCOG00984	K04072	acetaldehyde dehydrogenase / alcohol dehydrogenase	220
DSAG12_01229	3-hydroxypropionyl-coenzyme A synthetase	COG0318	arCOG00857	K01897	long-chain acyl-CoA synthetase	220
DSAG12_01230	Acyl carrier protein			K02078	acyl carrier protein	212
DSAG12_01231	phospho-N-acetylmuramoyl-pentapeptide- transferase	COG0472	arCOG03199	K01001	UDP-N-acetylglucosamine--dolichyl-phosphate N-acetylglucosaminephosphotransferase	241
DSAG12_01232	haloalkane dehalogenase	COG0596	arCOG01648	K01055	3-oxoadipate enol-lactonase	264
DSAG12_01233	endonuclease III	COG2231	arCOG00461	K07457	endonuclease III related protein	237
DSAG12_01234	hypothetical protein	COG0179	arCOG00235		hypothetical protein	213
DSAG12_01235	Ras family protein	COG1100	arCOG06769	K07904	Ras-related protein Rab-11A	417	hypothetical protein with small GTP-binding domain and PHA03378 domain
DSAG12_01236	Fcf1			K07158	hypothetical protein	217
DSAG12_01237	hypothetical protein	11Z4M	arCOG07561		hypothetical protein	344
DSAG12_01238	hypothetical protein				hypothetical protein	137
DSAG12_01239	hypothetical protein				hypothetical protein	176
DSAG12_01240	Competence protein CoiA-like family protein				hypothetical protein	221
DSAG12_01241	LVIVD repeat protein	COG5276	arCOG02565		hypothetical protein	358
DSAG12_01242	hypothetical protein				hypothetical protein	276
DSAG12_01243	hypothetical protein				hypothetical protein	206
DSAG12_01244	hypothetical protein				hypothetical protein	284
DSAG12_01245	Leucine Rich repeats (2 copies)			K17550	protein phosphatase 1 regulatory subunit 7	277
DSAG12_01246	Translation initiation factor 1A	COG0361	arCOG01179	K03236	translation initiation factor 1A	352
DSAG12_01247	Transcription elongation factor Spt5	COG0250	arCOG01920		hypothetical protein	239
DSAG12_01248	hypothetical protein				hypothetical protein	131
DSAG12_01249	ATP:dephospho-CoA triphosphoribosyl transferase	COG1767	arCOG04238	K05966	triphosphoribosyl-dephospho-CoA synthase	211
DSAG12_01250	hypothetical protein				hypothetical protein	145	putative homolog of eukaryotic ribosomal protein L22e
DSAG12_01251	Ribulose bisphosphate carboxylase	COG1850	arCOG04443	K01601	ribulose-bisphosphate carboxylase large chain	285
DSAG12_01252	Ribose 1,5-bisphosphate isomerase	COG1184	arCOG01124	K18237	ribose 1,5-bisphosphate isomerase	288
DSAG12_01253	N5-carboxyaminoimidazole ribonucleotide mutase	COG0041	arCOG02464	K01588	5-(carboxyamino)imidazole ribonucleotide mutase	254
DSAG12_01254	Sugar-specific transcriptional regulator TrmB	COG1378	arCOG02037		hypothetical protein	263
DSAG12_01255	molybdopterin biosynthesis protein MoeB	COG0607	arCOG02021	K11996	adenylyltransferase and sulfurtransferase	296
DSAG12_01256	Thermosome subunit alpha	COG0459	arCOG01257		hypothetical protein	395
DSAG12_01257	hypothetical protein	0XUMB	arCOG03644		hypothetical protein	204
DSAG12_01258	beta-D-glucuronidase	COG3250	arCOG07337	K01195	beta-glucuronidase	173
DSAG12_01259	Leucine Rich repeats (2 copies)				hypothetical protein	260
DSAG12_01260	LVIVD repeat protein	11Z4M	arCOG07561		hypothetical protein	274
DSAG12_01261	hypothetical protein	COG0440	arCOG00811		hypothetical protein	309
DSAG12_01262	hypothetical protein				hypothetical protein	245
DSAG12_01263	3-dehydroquinate dehydratase	COG0710	arCOG02097	K03785	3-dehydroquinate dehydratase I	220
DSAG12_01264	Shikimate dehydrogenase	COG0169	arCOG01033	K00014	shikimate dehydrogenase	223
DSAG12_01265	Beta-Casp domain protein	COG1782	arCOG00543	K07041	hypothetical protein	293
DSAG12_01266	Ferredoxin	COG0348	arCOG02772	K02574	ferredoxin-type protein NapH	258
DSAG12_01267	hypothetical protein				hypothetical protein	261
DSAG12_01268	Glycosyl hydrolase family 20, catalytic domain	0XQYG	arCOG07452		hypothetical protein	182
DSAG12_01269	hypothetical protein	COG1641	arCOG02701	K09121	hypothetical protein	193
DSAG12_01270	hypothetical protein				hypothetical protein	175
DSAG12_01271	tRNA (cytosine(48)-C(5))-methyltransferase	COG0144	arCOG00973	K14835	ribosomal RNA methyltransferase Nop2	245
DSAG12_01272	hypothetical protein			K07565	60S ribosome subunit biogenesis protein NIP7	250
DSAG12_01273	hypothetical protein				hypothetical protein	169
DSAG12_01274	hypothetical protein				hypothetical protein	277
DSAG12_01275	ABC-2 family transporter protein	COG1277	arCOG02436,arCOG08617	K01992	ABC-2 type transport system permease protein	219
DSAG12_01276	putative branched-chain amino acid transport ATP-binding protein LivG	COG1131	arCOG00194	K01990	ABC-2 type transport system ATP-binding protein	246
DSAG12_01277	hypothetical protein	COG4198	arCOG03573		hypothetical protein	241
DSAG12_01278	tRNA-Gln				tRNA-Gln	232
DSAG12_01279	CYTH domain protein	COG1437	arCOG01723	K05873	adenylate cyclase, class 2	193
DSAG12_01280	putative hydrolase	COG1418	arCOG01860	K06950	hypothetical protein	237
DSAG12_01281	putative N-acetyltransferase			K00680	N-acetyltransferase	259
DSAG12_01282	hypothetical protein	COG4552	arCOG10664		hypothetical protein	198
DSAG12_01283	hypothetical protein	COG4552	arCOG10664		hypothetical protein	210
DSAG12_01284	hypothetical protein	COG0286	arCOG02632		hypothetical protein	215
DSAG12_01285	hypothetical protein				hypothetical protein	165
DSAG12_01286	hypothetical protein	COG2006	arCOG02447		hypothetical protein	273
DSAG12_01287	hypothetical protein				hypothetical protein	208
DSAG12_01288	Putative FKBP-type peptidyl-prolyl cis-trans isomerase	COG1047	arCOG00980	K03775	FKBP-type peptidyl-prolyl cis-trans isomerase SlyD	283
DSAG12_01289	pyridoxal phosphate (PLP) phosphatase			K07024	sucrose-6-phosphatase [EC:3.1.3.24]	189
DSAG12_01290	hypothetical protein				hypothetical protein	228
DSAG12_01291	tRNA (guanine(37)-N1)-methyltransferase Trm5b	COG2520	arCOG10124	K07055	tRNA wybutosine-synthesizing protein 2	213
DSAG12_01292	hypothetical protein				hypothetical protein	144
DSAG12_01293	OsmC-like protein				hypothetical protein	281
DSAG12_01294	L-aspartate oxidase	COG0029	arCOG00572	K00278	L-aspartate oxidase	276
DSAG12_01295	hypothetical protein				hypothetical protein	281
DSAG12_01296	3-hydroxypropionyl-coenzyme A dehydratase	COG1024	arCOG00239	K15019	3-hydroxypropionyl-coenzyme A dehydratase	273
DSAG12_01297	putative acyl-CoA dehydrogenase	COG1960	arCOG01707	K00248	butyryl-CoA dehydrogenase	253
DSAG12_01298	glucuronide transporter	COG2211	arCOG00146	K03292	glycoside/pentoside/hexuronide:cation symporter, GPH family	275
DSAG12_01299	hypothetical protein				hypothetical protein	209
DSAG12_01300	putative isochorismatase family protein	COG1335	arCOG01943	K14007	protein transport protein SEC24	252
DSAG12_01301	thioredoxin reductase	COG0492	arCOG01296	K00384	thioredoxin reductase (NADPH)	220
DSAG12_01302	Dual-specificity RNA methyltransferase RlmN	02TYZ,COG0820	0	K06941	23S rRNA (adenine2503-C2)-methyltransferase	218
DSAG12_01303	Acetyl-coenzyme A synthetase	COG0318	arCOG00856	K01897	long-chain acyl-CoA synthetase	277
DSAG12_01304	Tk-subtilisin precursor	COG1404	arCOG00702	K17734	serine protease AprX	205
DSAG12_01305	hypothetical protein				hypothetical protein	163
DSAG12_01306	F(420)H(2) dehydrogenase subunit D	COG3261	arCOG01547	K13378	NADH-quinone oxidoreductase subunit C/D	171
DSAG12_01307	hypothetical protein				hypothetical protein	197
DSAG12_01308	hypothetical protein				hypothetical protein	216
DSAG12_01309	deoxyuridine 5'-triphosphate nucleotidohydrolase			K01520	dUTP pyrophosphatase	229
DSAG12_01310	hypothetical protein				hypothetical protein	166
DSAG12_01311	hypothetical protein					172
DSAG12_01312	putative cysteine desulfurase 2	COG1104	arCOG00066	K04487	cysteine desulfurase	254
DSAG12_01313	Arginine--tRNA ligase	COG0018	arCOG00487	K01887	arginyl-tRNA synthetase	187
DSAG12_01314	Ribose-5-phosphate isomerase A	COG0120	arCOG01122	K01807	ribose 5-phosphate isomerase A	281
DSAG12_01315	hypothetical protein				hypothetical protein	135
DSAG12_01316	hypothetical protein				hypothetical protein	222
DSAG12_01317	Proline--tRNA ligase	COG0442	arCOG00402	K01881	prolyl-tRNA synthetase	264
DSAG12_01318	Helix-turn-helix domain protein	COG3398	arCOG02611		hypothetical protein	347
DSAG12_01319	hypothetical protein				hypothetical protein	210
DSAG12_01320	putative acetyltransferase			K15520	mycothiol synthase	271
DSAG12_01321	hypothetical protein	0XRJH	arCOG03315		hypothetical protein	203
DSAG12_01322	S-adenosyl-L-homocysteine hydrolase	COG0499	arCOG04137	K01251	adenosylhomocysteinase	287
DSAG12_01323	DNA-binding transcriptional regulator AsnC				hypothetical protein	208
DSAG12_01324	hypothetical protein				hypothetical protein	291
DSAG12_01325	putative acyl-CoA dehydrogenase	COG1960	arCOG01707	K00257	acyl-ACP dehydrogenase	308
DSAG12_01326	PCI domain protein				hypothetical protein	289
DSAG12_01327	hypothetical protein				hypothetical protein	198
DSAG12_01328	hypothetical protein				hypothetical protein	198
DSAG12_01329	Proteasome subunit beta precursor	COG0638	arCOG00970	K03433	proteasome beta subunit	272
DSAG12_01330	hypothetical protein			K09730	hypothetical protein	163
DSAG12_01331	hypothetical protein				hypothetical protein	168
DSAG12_01332	Leucyl aminopeptidase	COG0308	arCOG02969		hypothetical protein	221
DSAG12_01333	G/T mismatches repair enzyme	COG0177	arCOG00459	K10773	endonuclease III	228
DSAG12_01334	osmolarity response regulator			K07714	two-component system, NtrC family, response regulator AtoC	186
DSAG12_01335	sensory histidine kinase AtoS			K02482	two-component system, NtrC family, sensor kinase	173
DSAG12_01336	Low molecular weight phosphotyrosine protein phosphatase			K01104	protein-tyrosine phosphatase	237
DSAG12_01337	histidinol-phosphatase			K04486	histidinol-phosphatase (PHP family)	191
DSAG12_01338	hypothetical protein				hypothetical protein	152
DSAG12_01339	7, 8-dihydropterin-6-methyl-4-(beta-D-ribofuranosyl)- aminobenzene-5'-phosphate synthase	COG0491	arCOG00504	K01069	hydroxyacylglutathione hydrolase	220
DSAG12_01340	hypothetical protein				hypothetical protein	209
DSAG12_01341	TGS domain protein	COG1163	arCOG00358	K06944	hypothetical protein	191
DSAG12_01342	hypothetical protein				hypothetical protein	144
DSAG12_01343	EamA-like transporter family protein	COG0697	arCOG00272	K03298	drug/metabolite transporter, DME family	304
DSAG12_01344	EamA-like transporter family protein	COG0697	arCOG00271		hypothetical protein	183
DSAG12_01345	nitroreductase A	COG0778	arCOG00288	K00540	F420H(2)-dependent quinone reductase	255
DSAG12_01346	molybdenum cofactor biosynthesis protein A	COG0731	arCOG00953	K03979	GTP-binding protein	204
DSAG12_01347	melibiose:sodium symporter	COG2211	arCOG00146	K03292	glycoside/pentoside/hexuronide:cation symporter, GPH family	277
DSAG12_01348	hypothetical protein				hypothetical protein	247
DSAG12_01349	hypothetical protein				hypothetical protein	162
DSAG12_01350	hypothetical protein					178
DSAG12_01351	putative symporter YagG	COG2211	arCOG00146	K03292	glycoside/pentoside/hexuronide:cation symporter, GPH family	300
DSAG12_01352	hypothetical protein				hypothetical protein	227
DSAG12_01353	hypothetical protein				hypothetical protein	154
DSAG12_01354	Trehalose/maltose import ATP-binding protein MalK	COG1116	arCOG00193	K02049	NitT/TauT family transport system ATP-binding protein	196
DSAG12_01355	taurine transporter subunit	COG0600	arCOG00169	K02050	NitT/TauT family transport system permease protein	243
DSAG12_01356	hypothetical protein				hypothetical protein	214
DSAG12_01357	alkanesulfonate transporter substrate-binding subunit	COG0715	arCOG01803	K02051	NitT/TauT family transport system substrate-binding protein	264
DSAG12_01358	hypothetical protein				hypothetical protein	203
DSAG12_01359	Response regulator receiver domain protein	COG3920	arCOG02329,arCOG02386,arCOG02391		hypothetical protein	251
DSAG12_01360	Major Facilitator Superfamily protein				hypothetical protein	231
DSAG12_01361	Carboxymuconolactone decarboxylase family protein	COG0599	arCOG02148		hypothetical protein	224
DSAG12_01362	Major Facilitator Superfamily protein				hypothetical protein	298
DSAG12_01363	Flavin reductase like domain protein	COG1853	arCOG02016		hypothetical protein	244
DSAG12_01364	hypothetical protein				hypothetical protein	272
DSAG12_01365	hypothetical protein	COG2020	arCOG03580	K00587	protein-S-isoprenylcysteine O-methyltransferase	235
DSAG12_01366	hypothetical protein				hypothetical protein	252
DSAG12_01367	Tetrahedral aminopeptidase	COG1363	arCOG01518	K01179	endoglucanase	330
DSAG12_01368	hypothetical protein				hypothetical protein	211
DSAG12_01369	nickel responsive regulator				hypothetical protein	203
DSAG12_01370	HIRAN domain protein				hypothetical protein	219
DSAG12_01371	CBS domain protein				hypothetical protein	621
DSAG12_01372	Double zinc ribbon				hypothetical protein	444
DSAG12_01373	hypothetical protein				hypothetical protein	237
DSAG12_01374	DNA-binding transcriptional repressor ArsR				hypothetical protein	171
DSAG12_01375	enterobactin exporter EntS	COG0477	arCOG00135	K08217	MFS transporter, DHA3 family, macrolide efflux protein	297
DSAG12_01376	hypothetical protein				hypothetical protein	339
DSAG12_01377	short chain dehydrogenase	COG1028	arCOG01259	K00540	F420H(2)-dependent quinone reductase	219
DSAG12_01378	D-alanine--D-alanine ligase	02TEY,COG0624,COG1181	arCOG01107	K01921	D-alanine-D-alanine ligase	200
DSAG12_01379	Ras family protein	COG1100	arCOG06769	K07880	Ras-related protein Rab-4B	420	hypothetical protein with small GTP-binding domain
DSAG12_01380	Transglutaminase-like superfamily protein				hypothetical protein	241
DSAG12_01381	Putative methylthioribose-1-phosphate isomerase	COG0182	arCOG01123	K08963	methylthioribose-1-phosphate isomerase	288
DSAG12_01382	hypothetical protein			K02519	translation initiation factor IF-2	335
DSAG12_01383	Pyridoxamine 5'-phosphate oxidase	COG3467	arCOG00520	K07005	hypothetical protein	226
DSAG12_01384	7, 8-dihydropterin-6-methyl-4-(beta-D-ribofuranosyl)- aminobenzene-5'-phosphate synthase	COG1237	arCOG00503	K06897	7, 8-dihydropterin-6-yl-methyl-4-(beta-D- ribofuranosyl)aminobenzene 5'-phosphate synthase	247
DSAG12_01385	hypothetical protein				hypothetical protein	240
DSAG12_01386	hypothetical protein	COG1906	arCOG04354	K09133	hypothetical protein	212
DSAG12_01387	hypothetical protein				hypothetical protein	283
DSAG12_01388	Carbonic anhydrase precursor	COG0663	arCOG01849		hypothetical protein	328
DSAG12_01389	hypothetical protein	COG0384	arCOG02256	K06998	trans-2,3-dihydro-3-hydroxyanthranilate isomerase	236
DSAG12_01390	hypothetical protein				hypothetical protein	202
DSAG12_01391	hypothetical protein				hypothetical protein	203
DSAG12_01392	Helix-turn-helix domain protein	COG3398	arCOG02611		hypothetical protein	258
DSAG12_01393	Acetyltransferase (GNAT) family protein			K03826	putative acetyltransferase	171
DSAG12_01394	hypothetical protein				hypothetical protein	242
DSAG12_01395	hypothetical protein				hypothetical protein	217
DSAG12_01396	hypothetical protein				hypothetical protein	249
DSAG12_01397	hypothetical protein				hypothetical protein	235
DSAG12_01398	hypothetical protein				hypothetical protein	217
DSAG12_01399	hypothetical protein				hypothetical protein	141
DSAG12_01400	hypothetical protein				hypothetical protein	293
DSAG12_01401	hypothetical protein					145
DSAG12_01402	Phosphoglycolate phosphatase			K01091	phosphoglycolate phosphatase	201
DSAG12_01403	hypothetical protein	0Y7VM	arCOG05280		hypothetical protein	204
DSAG12_01404	Cupin domain protein				hypothetical protein	243
DSAG12_01405	hypothetical protein	0Y6VS	arCOG07179		hypothetical protein	203
DSAG12_01406	serine/threonine-protein kinase				hypothetical protein	219
DSAG12_01407	putative oxidoreductase	COG0673	arCOG01622		hypothetical protein	215
DSAG12_01408	Aspartate aminotransferase	COG0436	arCOG01130	K10907	aminotransferase	299
DSAG12_01409	hypothetical protein				hypothetical protein	260
DSAG12_01410	homoserine dehydrogenase	COG0460	arCOG01351	K00003	homoserine dehydrogenase	305
DSAG12_01411	Transposase IS116/IS110/IS902 family protein	COG3547	arCOG03585	K07486	transposase	112
DSAG12_01412	hypothetical protein				hypothetical protein	229
DSAG12_01413	exonuclease III	COG0708	arCOG02207	K01142	exodeoxyribonuclease III	223
DSAG12_01414	Tungsten-containing aldehyde ferredoxin oxidoreductase	COG2414	arCOG00706	K03738	aldehyde:ferredoxin oxidoreductase	314
DSAG12_01415	sensory histidine kinase AtoS	COG3322	arCOG02358,arCOG02391,arCOG04446,arCOG06712	K13587	two-component system, cell cycle sensor histidine kinase and response regulator CckA	208
DSAG12_01416	hypothetical protein				hypothetical protein	281
DSAG12_01417	short chain dehydrogenase	COG1028	arCOG01264	K11161	retinol dehydrogenase 13	219
DSAG12_01418	hypothetical protein					229
DSAG12_01419	hypothetical protein				hypothetical protein	308
DSAG12_01420	hypothetical protein				hypothetical protein	590
DSAG12_01421	Ribonuclease BN	COG0491	arCOG00505	K01069	hydroxyacylglutathione hydrolase	253
DSAG12_01422	Ras family protein	COG1100	arCOG06769	K07904	Ras-related protein Rab-11A	206	hypothetical protein with small GTP-binding domain
DSAG12_01423	hypothetical protein				hypothetical protein	228
DSAG12_01424	hypothetical protein				hypothetical protein	203
DSAG12_01425	Inorganic pyrophosphatase	COG0221	arCOG01711	K01507	inorganic pyrophosphatase	243
DSAG12_01426	hypothetical protein				hypothetical protein	192
DSAG12_01427	Aspartate aminotransferase	02U3M,COG1168	0	K14155	cystathione beta-lyase	246
DSAG12_01428	hypothetical protein				hypothetical protein	204
DSAG12_01429	hypothetical protein				hypothetical protein	162
DSAG12_01430	hypothetical protein				hypothetical protein	184
DSAG12_01431	Radical SAM superfamily protein	COG1032	arCOG01363	K00540	F420H(2)-dependent quinone reductase	210
DSAG12_01432	Geranylgeranyl diphosphate synthase	COG0142	arCOG01726	K13787	geranylgeranyl diphosphate synthase, type I	217
DSAG12_01433	hypothetical protein				hypothetical protein	159
DSAG12_01434	Sugar-specific transcriptional regulator TrmB				hypothetical protein	184
DSAG12_01435	selenophosphate synthetase	COG0709	arCOG00643	K01008	selenide, water dikinase	337
DSAG12_01436	HEAT repeat protein				hypothetical protein	187
DSAG12_01437	Translation initiation factor 2 subunit gamma	COG5257	arCOG01563	K03242	translation initiation factor 2 subunit 3	259
DSAG12_01438	Glutamate-1-semialdehyde 2,1-aminomutase	COG4992	arCOG00914	K00818	acetylornithine aminotransferase	258
DSAG12_01439	hypothetical protein				hypothetical protein	243
DSAG12_01440	TDP-fucosamine acetyltransferase			K00680	N-acetyltransferase	208
DSAG12_01441	Protein ArsC	COG0394	arCOG04425	K03741	arsenate reductase	277
DSAG12_01442	hypothetical protein				hypothetical protein	246
DSAG12_01443	Acetyltransferase (GNAT) family protein				hypothetical protein	229
DSAG12_01444	putative DNAse	COG0084	arCOG00891	K03424	TatD DNase family protein	227
DSAG12_01445	hypothetical protein				hypothetical protein	0
DSAG12_01446	hypothetical protein				hypothetical protein	0
DSAG12_01447	hypothetical protein				hypothetical protein	0
DSAG12_01448	hypothetical protein				hypothetical protein	0
DSAG12_01449	hypothetical protein					0
DSAG12_01450	hypothetical protein				hypothetical protein	0
DSAG12_01451	hypothetical protein				hypothetical protein	0
DSAG12_01452	hypothetical protein				hypothetical protein	0
DSAG12_01453	hypothetical protein	COG1002	arCOG04814,arCOG08946		hypothetical protein	0
DSAG12_01454	hypothetical protein				hypothetical protein	23
DSAG12_01455	hypothetical protein				hypothetical protein	0
DSAG12_01456	hypothetical protein				hypothetical protein	0
DSAG12_01457	hypothetical protein				hypothetical protein	0
DSAG12_01458	hypothetical protein				hypothetical protein	0
DSAG12_01459	hypothetical protein			K04763	integrase/recombinase XerD	0
DSAG12_01460	hypothetical protein				hypothetical protein	195
DSAG12_01461	hypothetical protein				hypothetical protein	176
DSAG12_01462	lysophospholipase L2	COG2267	arCOG01650	K01048	lysophospholipase	266
DSAG12_01463	hypothetical protein				hypothetical protein	178
DSAG12_01464	hypothetical protein				hypothetical protein	194
DSAG12_01465	putative lyase	COG1413	arCOG02966		hypothetical protein	294
DSAG12_01466	GMP synthase (glutamine-hydrolyzing) subunit B	02UA9,COG0518,COG0519	arCOG00085	K01951	GMP synthase (glutamine-hydrolysing)	290
DSAG12_01467	hypothetical protein					203
DSAG12_01468	putative acetyltransferase YhhY	COG0454	arCOG00831	K00680	N-acetyltransferase	194
DSAG12_01469	hypothetical protein				hypothetical protein	214
DSAG12_01470	putative acetyltransferase				hypothetical protein	208
DSAG12_01471	Fasciclin domain protein	COG2335	arCOG03335,arCOG03336		hypothetical protein	242
DSAG12_01472	tRNA-Val				tRNA-Val	250
DSAG12_01473	DNA-directed RNA polymerase subunit K	COG1758	arCOG01268	K03055	DNA-directed RNA polymerase subunit K	270
DSAG12_01474	hypothetical protein				hypothetical protein	188
DSAG12_01475	Archaeal histone A2				hypothetical protein	243
DSAG12_01476	ATP-dependent RNA helicase SrmB	COG1111,COG1948	arCOG00872	K10896	fanconi anemia group M protein	232
DSAG12_01477	histidinol-phosphatase			K04486	histidinol-phosphatase (PHP family)	162
DSAG12_01478	hypothetical protein				hypothetical protein	195
DSAG12_01479	Actin			K05692	actin beta/gamma 1	175
DSAG12_01480	hypothetical protein				hypothetical protein	170
DSAG12_01481	hypothetical protein				hypothetical protein	250
DSAG12_01482	hypothetical protein				hypothetical protein	254
DSAG12_01483	hypothetical protein				hypothetical protein	140
DSAG12_01484	Glutamate-1-semialdehyde 2,1-aminomutase	COG0160	arCOG00915	K00823	4-aminobutyrate aminotransferase	286
DSAG12_01485	branched-chain alpha-keto acid dehydrogenase subunit E2				hypothetical protein	287
DSAG12_01486	branched-chain alpha-keto acid dehydrogenase subunit E2				hypothetical protein	246
DSAG12_01487	Alanine--tRNA ligase	COG0013	arCOG01255	K01872	alanyl-tRNA synthetase	277
DSAG12_01488	hypothetical protein	COG2020	arCOG03580		hypothetical protein	166
DSAG12_01489	Acyltransferase family protein				hypothetical protein	185
DSAG12_01490	Acyltransferase family protein				hypothetical protein	257
DSAG12_01491	chromosome segregation protein				hypothetical protein	206
DSAG12_01492	hypothetical protein				hypothetical protein	220
DSAG12_01493	hypothetical protein				hypothetical protein	284
DSAG12_01494	hypothetical protein					76
DSAG12_01495	putative ABC transporter ATP-binding protein	COG1132	arCOG02841	K06147	ATP-binding cassette, subfamily B, bacterial	256
DSAG12_01496	hypothetical protein	COG1228	arCOG00696		hypothetical protein	248
DSAG12_01497	AsnC family protein				hypothetical protein	206
DSAG12_01498	putative HTH-type transcriptional regulator			K03718	Lrp/AsnC family transcriptional regulator, regulator for asnA, asnC and gidA	151
DSAG12_01499	putative HTH-type transcriptional regulator			K03718	Lrp/AsnC family transcriptional regulator, regulator for asnA, asnC and gidA	155
DSAG12_01500	Halolysin precursor				hypothetical protein	345
DSAG12_01501	hypothetical protein				hypothetical protein	224
DSAG12_01502	PIN domain protein				hypothetical protein	198
DSAG12_01503	1,4-alpha-glucan branching enzyme	COG1543	arCOG03281,arCOG06233	K16150	glycogen(starch) synthase	326
DSAG12_01504	putative phosphoglucosamine mutase	COG1109	arCOG00767	K16881	mannose-1-phosphate guanylyltransferase / phosphomannomutase	234
DSAG12_01505	Bifunctional protein GlmU	COG1208	arCOG00666	K00966	mannose-1-phosphate guanylyltransferase	261
DSAG12_01506	Ras family protein	COG1100	arCOG06769	K07890	Ras-related protein Rab-21	274	hypothetical protein with small GTP-binding domain
DSAG12_01507	hypothetical protein				hypothetical protein	158
DSAG12_01508	hypothetical protein				hypothetical protein	328
DSAG12_01509	Ribosomal L38e protein family protein			K02923	large subunit ribosomal protein L38e	205
DSAG12_01510	Peptidyl-tRNA hydrolase	COG1990	arCOG04228	K04794	peptidyl-tRNA hydrolase, PTH2 family	333
DSAG12_01511	nickel responsive regulator			K07722	CopG family transcriptional regulator, nickel-responsive regulator	256
DSAG12_01512	nicotinate-nucleotide pyrophosphorylase	COG0157	arCOG01482	K00767	nicotinate-nucleotide pyrophosphorylase (carboxylating)	259
DSAG12_01513	hypothetical protein	COG1032	arCOG04984	K03423	bis-gamma-glutamylcystine reductase	257
DSAG12_01514	hypothetical protein	COG2078	arCOG01336	K09141	hypothetical protein	308
DSAG12_01515	dihydroorotase	COG0044	arCOG00689	K01465	dihydroorotase	228
DSAG12_01516	Signal recognition particle 54 kDa protein	COG0541	arCOG01228	K03106	signal recognition particle subunit SRP54	304
DSAG12_01517	Leucine Rich repeats (2 copies)				hypothetical protein	229
DSAG12_01518	hypothetical protein					254
DSAG12_01519	hypothetical protein				hypothetical protein	146
DSAG12_01520	Transposase IS200 like protein			K07491	putative transposase	162
DSAG12_01521	Transposase IS200 like protein			K07491	putative transposase	146
DSAG12_01522	putative HAD-hydrolase			K01838	beta-phosphoglucomutase	215
DSAG12_01523	hypothetical protein				hypothetical protein	259
DSAG12_01524	Translation initiation factor 5A	COG0231	arCOG04277	K03263	translation initiation factor 5A	282
DSAG12_01525	putative inorganic polyphosphate/ATP-NAD kinase	COG0061	arCOG01348	K00858	NAD+ kinase	252
DSAG12_01526	Endoribonuclease Nob1	COG1439	arCOG00721	K07060	UPF0271 protein	228
DSAG12_01527	Flap endonuclease 1	COG0258	arCOG04050	K04799	flap endonuclease-1	255
DSAG12_01528	VCP-like ATPase	COG0464	arCOG01308	K13525	transitional endoplasmic reticulum ATPase	337
DSAG12_01529	hypothetical protein				hypothetical protein	236
DSAG12_01530	AAA-like domain protein	COG0433	arCOG00280	K06915	hypothetical protein	219
DSAG12_01531	Sugar-specific transcriptional regulator TrmB				hypothetical protein	195
DSAG12_01532	SPFH domain / Band 7 family protein				hypothetical protein	235
DSAG12_01533	hypothetical protein				hypothetical protein	202
DSAG12_01534	GMP synthase (glutamine-hydrolyzing) subunit A	COG0518	arCOG00087	K01951	GMP synthase (glutamine-hydrolysing)	192
DSAG12_01535	hypothetical protein				hypothetical protein	313
DSAG12_01536	Immune inhibitor A peptidase M6				hypothetical protein	494
DSAG12_01537	hypothetical protein				hypothetical protein	236
DSAG12_01538	hypothetical protein				hypothetical protein	191
DSAG12_01539	Sugar-specific transcriptional regulator TrmB				hypothetical protein	194
DSAG12_01540	Ras family protein	COG1100	arCOG06769	K07884	Ras-related protein Rab-3D	197	hypothetical protein with small GTP-binding domain
DSAG12_01541	hypothetical protein				hypothetical protein	212
DSAG12_01542	phosphodiesterase	COG0622	arCOG01141	K07095	hypothetical protein	232
DSAG12_01543	CAAX amino terminal protease self- immunity				hypothetical protein	184
DSAG12_01544	phosphoribosylaminoimidazole synthetase	COG0150	arCOG00639	K01933	phosphoribosylformylglycinamidine cyclo-ligase	255
DSAG12_01545	adenylosuccinate lyase	COG0015	arCOG01747	K01756	adenylosuccinate lyase	282
DSAG12_01546	hypothetical protein				hypothetical protein	192
DSAG12_01547	hypothetical protein				hypothetical protein	222
DSAG12_01548	protease TldD	COG0312	arCOG00321	K03568	TldD protein	259
DSAG12_01549	peptidase PmbA	COG0312	arCOG00322	K03592	PmbA protein	214
DSAG12_01550	hypothetical protein				hypothetical protein	292
DSAG12_01551	hypothetical protein				hypothetical protein	228
DSAG12_01552	bifunctional UDP-glucuronic acid decarboxylase/UDP-4-amino-4-deoxy-L-arabinose formyltransferase	COG0451	arCOG01369	K08678	UDP-glucuronate decarboxylase	271
DSAG12_01553	hypothetical protein				hypothetical protein	152
DSAG12_01554	hypothetical protein				hypothetical protein	171
DSAG12_01555	hypothetical protein				hypothetical protein	283
DSAG12_01556	hypothetical protein				hypothetical protein	219
DSAG12_01557	hypothetical protein				hypothetical protein	269
DSAG12_01558	hypothetical protein				hypothetical protein	198
DSAG12_01559	Pyridoxamine 5'-phosphate oxidase				hypothetical protein	206
DSAG12_01560	hypothetical protein				hypothetical protein	213
DSAG12_01561	Endonuclease/Exonuclease/phosphatase family protein				hypothetical protein	233
DSAG12_01562	hypothetical protein				hypothetical protein	216
DSAG12_01563	putative ABC transporter ATP-binding protein	COG1132	arCOG02841	K06147	ATP-binding cassette, subfamily B, bacterial	311
DSAG12_01564	putative ABC transporter ATP-binding protein	COG1132	arCOG02841	K06147	ATP-binding cassette, subfamily B, bacterial	335
DSAG12_01565	hypothetical protein				hypothetical protein	173
DSAG12_01566	hypothetical protein				hypothetical protein	200
DSAG12_01567	Replication factor C small subunit	COG0470	arCOG00469	K04801	replication factor C small subunit	223
DSAG12_01568	Replication factor C small subunit	COG0470	arCOG00469	K04801	replication factor C small subunit	199
DSAG12_01569	Replication factor C large subunit	COG0470	arCOG00470	K04800	replication factor C large subunit	232
DSAG12_01570	hypothetical protein	0YB43	arCOG06960		hypothetical protein	139
DSAG12_01571	hypothetical protein	COG0863	arCOG00115	K07319	putative adenine-specific DNA-methyltransferase	135
DSAG12_01572	Modification methylase MjaV	COG0863	arCOG00115	K07319	putative adenine-specific DNA-methyltransferase	185
DSAG12_01573	drug efflux system protein MdtG			K08161	MFS transporter, DHA1 family, multidrug resistance protein	240
DSAG12_01574	hypothetical protein				hypothetical protein	223
DSAG12_01575	YhhN-like protein				hypothetical protein	223
DSAG12_01576	hypothetical protein				hypothetical protein	221
DSAG12_01577	hypothetical protein					114
DSAG12_01578	Transcription initiation factor IIB	COG1405	arCOG01981	K03124	transcription initiation factor TFIIB	300
DSAG12_01579	hypothetical protein				hypothetical protein	141
DSAG12_01580	tyrosine phosphatase			K01104	protein-tyrosine phosphatase	211
DSAG12_01581	putative HTH-type transcriptional regulator			K03718	Lrp/AsnC family transcriptional regulator, regulator for asnA, asnC and gidA	248
DSAG12_01582	tRNA (adenine(57)-N(1)/adenine(58)-N(1))-methyltransferase TrmI	COG2519	arCOG00978		hypothetical protein	255
DSAG12_01583	dipeptide transporter permease DppB	COG0601	arCOG00751	K02033	peptide/nickel transport system permease protein	230
DSAG12_01584	D-ala-D-ala transporter subunit	COG1173	arCOG00748	K02034	peptide/nickel transport system permease protein	277
DSAG12_01585	hypothetical protein				hypothetical protein	341
DSAG12_01586	hypothetical protein	COG1670	arCOG00842	K03790	ribosomal-protein-alanine N-acetyltransferase	247
DSAG12_01587	putative transporter in sor 3'region	COG0697	arCOG00271		hypothetical protein	228
DSAG12_01588	Serine hydroxymethyltransferase	COG0112	arCOG00070	K00600	glycine hydroxymethyltransferase	318
DSAG12_01589	Alpha/beta hydrolase family protein	COG1073	arCOG01649	K06889	hypothetical protein	306
DSAG12_01590	Xylose isomerase-like TIM barrel				hypothetical protein	205
DSAG12_01591	ribosomal-protein-S5-alanine N-acetyltransferase	COG1670	arCOG00842		hypothetical protein	268
DSAG12_01592	DNA-directed RNA polymerase subunit D	COG0202	arCOG04241	K03047	DNA-directed RNA polymerase subunit D	242
DSAG12_01593	Histone deacetylase domain protein	COG0123	arCOG00327		hypothetical protein	291
DSAG12_01594	transcriptional regulator BetI	COG1309	arCOG02645	K18136	TetR/AcrR family transcriptional regulator, multidrug resistance operon repressor	192
DSAG12_01595	hydroxyacylglutathione hydrolase	COG0491	arCOG00504		hypothetical protein	229
DSAG12_01596	30S ribosomal protein S9	COG0103	arCOG04243	K02996	small subunit ribosomal protein S9	349
DSAG12_01597	50S ribosomal protein L13	COG0102	arCOG04242	K02871	large subunit ribosomal protein L13	284
DSAG12_01598	50S ribosomal protein L18e	COG1727	arCOG00780	K02883	large subunit ribosomal protein L18e	297
DSAG12_01599	hypothetical protein				hypothetical protein	306
DSAG12_01600	hypothetical protein				hypothetical protein	231
DSAG12_01601	hypothetical protein				hypothetical protein	327
DSAG12_01602	hypothetical protein				hypothetical protein	320
DSAG12_01603	hypothetical protein				hypothetical protein	333
DSAG12_01604	hypothetical protein				hypothetical protein	533
DSAG12_01605	3-phosphoshikimate 1-carboxyvinyltransferase	COG0128	arCOG04134	K00800	3-phosphoshikimate 1-carboxyvinyltransferase	263
DSAG12_01606	Elongation factor Tu GTP binding domain protein				hypothetical protein	265
DSAG12_01607	hypothetical protein				hypothetical protein	275
DSAG12_01608	hypothetical protein				hypothetical protein	181
DSAG12_01609	hypothetical protein	0Y5T6	arCOG08221		hypothetical protein	322
DSAG12_01610	Putative nickel-responsive regulator				hypothetical protein	232
DSAG12_01611	Tetratricopeptide repeat protein				hypothetical protein	254
DSAG12_01612	hypothetical protein				hypothetical protein	174
DSAG12_01613	hypothetical protein	COG1615	arCOG06128		hypothetical protein	254
DSAG12_01614	putative HTH-type transcriptional regulator			K03719	Lrp/AsnC family transcriptional regulator, leucine-responsive regulatory protein	143
DSAG12_01615	hypothetical protein				hypothetical protein	224
DSAG12_01616	hypothetical protein				hypothetical protein	174
DSAG12_01617	alanine racemase	COG0325	arCOG04950	K06997	PLP dependent protein	227
DSAG12_01618	hypothetical protein	COG0500	arCOG04989		hypothetical protein	240
DSAG12_01619	UTP--glucose-1-phosphate uridylyltransferase AglF	COG1213	arCOG00673	K01841	phosphoenolpyruvate phosphomutase	208
DSAG12_01620	L-1,2-propanediol oxidoreductase	COG1454	arCOG00984	K00086	1,3-propanediol dehydrogenase	233
DSAG12_01621	Sulfopyruvate decarboxylase subunit beta	COG0028,COG4032	arCOG01613,arCOG01614	K09459	phosphonopyruvate decarboxylase	270
DSAG12_01622	FAD synthase	COG2513	arCOG00581	K01841	phosphoenolpyruvate phosphomutase	252
DSAG12_01623	serine/threonine dehydratase	COG1171	arCOG01431	K12235	serine racemase	240
DSAG12_01624	Leucine Rich repeats (2 copies)				hypothetical protein	252
DSAG12_01625	Thermosome subunit alpha	COG0459	arCOG01257		hypothetical protein	321
DSAG12_01626	hypothetical protein				hypothetical protein	136
DSAG12_01627	hypothetical protein				hypothetical protein	283
DSAG12_01628	Sulfite exporter TauE/SafE			K07090	hypothetical protein	243
DSAG12_01629	Alanyl-tRNA editing protein AlaX-M	COG2872	arCOG01254	K07050	misacylated tRNA(Ala) deacylase	263
DSAG12_01630	CDP-alcohol phosphatidyltransferase				hypothetical protein	223
DSAG12_01631	hypothetical protein				hypothetical protein	247
DSAG12_01632	Glycerol kinase	COG0554	arCOG00024	K00864	glycerol kinase	291
DSAG12_01633	hypothetical protein	100VV	arCOG10401		hypothetical protein	262
DSAG12_01634	DsrE/DsrF-like family protein				hypothetical protein	180
DSAG12_01635	hypothetical protein				hypothetical protein	169
DSAG12_01636	hypothetical protein				hypothetical protein	198
DSAG12_01637	hypothetical protein				hypothetical protein	145
DSAG12_01638	EamA-like transporter family protein	COG0697	arCOG00278		hypothetical protein	185
DSAG12_01639	hypothetical protein				hypothetical protein	210
DSAG12_01640	hypothetical protein	129N7	arCOG04797		hypothetical protein	247
DSAG12_01641	FeoA domain protein			K03709	DtxR family transcriptional regulator, Mn-dependent transcriptional regulator	302
DSAG12_01642	hypothetical protein	COG0370	arCOG00359	K04759	ferrous iron transport protein B	232
DSAG12_01643	hypothetical protein				hypothetical protein	299
DSAG12_01644	hypothetical protein	COG3360	arCOG04561	K09165	hypothetical protein	193
DSAG12_01645	Alpha/beta hydrolase family protein			K03928	carboxylesterase	220
DSAG12_01646	hypothetical protein				hypothetical protein	392
DSAG12_01647	beta-hexosaminidase	COG1472	arCOG04634	K05349	beta-glucosidase	227
DSAG12_01648	hypothetical protein				hypothetical protein	188
DSAG12_01649	putative ABC transporter ATP-binding protein	COG1122	arCOG00202	K02006 K02008	cobalt/nickel transport system ATP-binding protein / cobalt/nickel transport system permease protein	180
DSAG12_01650	Energy-coupling factor transporter transmembrane protein EcfT	COG0619	arCOG02250	K02008	cobalt/nickel transport system permease protein	163
DSAG12_01651	hypothetical protein				hypothetical protein	276
DSAG12_01652	cobalt transport protein CbiM	COG0310	arCOG02248	K02007	cobalt/nickel transport system permease protein	293
DSAG12_01653	hypothetical protein				hypothetical protein	261
DSAG12_01654	Leucine Rich repeats (2 copies)	COG1100,COG4886	arCOG06769		hypothetical protein	208
DSAG12_01655	Radical SAM superfamily protein	COG1032	arCOG01355		hypothetical protein	210
DSAG12_01656	hypothetical protein				hypothetical protein	134
DSAG12_01657	heat shock protein GrpE	COG0576	arCOG04772	K03687	molecular chaperone GrpE	270
DSAG12_01658	GTPase Obg				hypothetical protein	182	hypothetical protein with small GTP-binding domain
DSAG12_01659	hypothetical protein					148
DSAG12_01660	Phosphoenolpyruvate carboxykinase (GTP)	COG1274	arCOG05865	K01596	phosphoenolpyruvate carboxykinase (GTP)	277
DSAG12_01661	Permease family protein	COG2252	arCOG02807	K06901	putative MFS transporter, AGZA family, xanthine/uracil permease	298
DSAG12_01662	hypothetical protein				hypothetical protein	334
DSAG12_01663	hypothetical protein				hypothetical protein	210
DSAG12_01664	hypothetical protein				hypothetical protein	412
DSAG12_01665	Alpha/beta hydrolase family protein				hypothetical protein	291
DSAG12_01666	hypothetical protein				hypothetical protein	263
DSAG12_01667	Putative peptidoglycan binding domain protein	COG3342	arCOG04204		hypothetical protein	289
DSAG12_01668	hypothetical protein	02SMX,0ZWAN	0		hypothetical protein	161
DSAG12_01669	Rieske (2Fe-2S) domain protein				hypothetical protein	212
DSAG12_01670	FG-GAP repeat protein				hypothetical protein	249
DSAG12_01671	Transcription initiation factor IIB 2	COG1405	arCOG01981	K03124	transcription initiation factor TFIIB	330
DSAG12_01672	Gelsolin repeat protein			K05768	gelsolin	390	hypothetical protein with gelsolin-like domains
DSAG12_01673	hypothetical protein				hypothetical protein	282
DSAG12_01674	hypothetical protein				hypothetical protein	182
DSAG12_01675	OsmC-like protein				hypothetical protein	264
DSAG12_01676	SirA-like protein				hypothetical protein	289
DSAG12_01677	Helix-turn-helix domain protein				hypothetical protein	311
DSAG12_01678	VCP-like ATPase	COG0464	arCOG01308	K13525	transitional endoplasmic reticulum ATPase	453
DSAG12_01679	CS domain protein			K13993	HSP20 family protein	498
DSAG12_01680	Hsp20/alpha crystallin family protein	COG0071	arCOG01833	K13993	HSP20 family protein	249
DSAG12_01681	enterobactin exporter EntS	COG0477	arCOG00135	K08217	MFS transporter, DHA3 family, macrolide efflux protein	279
DSAG12_01682	CAAX amino terminal protease self- immunity			K07052	hypothetical protein	320
DSAG12_01683	hypothetical protein				hypothetical protein	221
DSAG12_01684	pfkB family carbohydrate kinase	COG0524	arCOG00016	K00847	fructokinase	221
DSAG12_01685	hypothetical protein	COG1355	arCOG01728	K06990	MEMO1 family protein	221
DSAG12_01686	GTPase YlqF	COG1161	arCOG00350	K06948	30S ribosome assembly GTPase	259
DSAG12_01687	hypothetical protein				hypothetical protein	186
DSAG12_01688	hypothetical protein				hypothetical protein	233
DSAG12_01689	LVIVD repeat protein	COG5276	arCOG02565		hypothetical protein	225
DSAG12_01690	C-N hydrolase family amidase	COG0388	arCOG00062	K08590	carbon-nitrogen hydrolase family protein	209
DSAG12_01691	tRNA-splicing endonuclease	COG1676	arCOG01701	K01170	tRNA-intron endonuclease, archaea type	202
DSAG12_01692	Double zinc ribbon				hypothetical protein	180
DSAG12_01693	V-type ATP synthase subunit I	COG1269	arCOG04138	K02123	V/A-type H+-transporting ATPase subunit I	203
DSAG12_01694	V-type ATP synthase subunit D	COG1394	arCOG04101	K02120	V/A-type H+-transporting ATPase subunit D	196
DSAG12_01695	V-type ATP synthase beta chain	COG1156	arCOG00865	K02118	V/A-type H+-transporting ATPase subunit B	253
DSAG12_01696	V-type ATP synthase alpha chain	COG1155	arCOG00868	K02117	V/A-type H+-transporting ATPase subunit A	247
DSAG12_01697	V-type ATP synthase subunit E				hypothetical protein	152
DSAG12_01698	V-type ATP synthase subunit F			K02122	V/A-type H+-transporting ATPase subunit F	149
DSAG12_01699	hypothetical protein				hypothetical protein	229
DSAG12_01700	V-type ATP synthase subunit C	COG1527	arCOG02459	K02119	V/A-type H+-transporting ATPase subunit C	188
DSAG12_01701	V-type ATP synthase subunit K			K02124	V/A-type H+-transporting ATPase subunit K	392
DSAG12_01702	hypothetical protein			K07220	hypothetical protein	373
DSAG12_01703	VIT family protein	COG1814	arCOG01091		hypothetical protein	275
DSAG12_01704	hypothetical protein				hypothetical protein	247
DSAG12_01705	UDP-glucose 6-dehydrogenase AglM	COG1004	arCOG00253	K00012	UDPglucose 6-dehydrogenase	257
DSAG12_01706	putative tRNA pseudouridine synthase B	COG2016	arCOG00985	K07575	PUA domain protein	213
DSAG12_01707	short chain dehydrogenase			K00329 K00356	NADH dehydrogenase / NADH dehydrogenase	199
DSAG12_01708	Eco57I restriction-modification methylase				hypothetical protein	155
DSAG12_01709	small nuclear ribonucleoprotein			K12624	U6 snRNA-associated Sm-like protein LSm5	280
DSAG12_01710	50S ribosomal protein L37e	COG2126	arCOG04126	K02922	large subunit ribosomal protein L37e	267
DSAG12_01711	hypothetical protein				hypothetical protein	212
DSAG12_01712	LysE type translocator	COG1280	arCOG01947		hypothetical protein	263
DSAG12_01713	melibiose:sodium symporter			K03292	glycoside/pentoside/hexuronide:cation symporter, GPH family	300
DSAG12_01714	Carboxymuconolactone decarboxylase family protein	COG0599	arCOG02148		hypothetical protein	338
DSAG12_01715	PHP domain protein	COG0613	arCOG00302	K07053	3',5'-nucleoside bisphosphate phosphatase	245
DSAG12_01716	NAD-dependent protein deacylase 2	COG0846	arCOG04248	K11417	NAD-dependent deacetylase sirtuin 7	228
DSAG12_01717	putative symporter YagG	COG2211	arCOG00146	K03292	glycoside/pentoside/hexuronide:cation symporter, GPH family	309
DSAG12_01718	hypothetical protein				hypothetical protein	256
DSAG12_01719	hypothetical protein				hypothetical protein	218
DSAG12_01720	N-glycosyltransferase	COG0463	arCOG00894	K00721	dolichol-phosphate mannosyltransferase	235
DSAG12_01721	Diacetylchitobiose deacetylase	COG2120	arCOG03460		hypothetical protein	217
DSAG12_01722	hypothetical protein				hypothetical protein	229
DSAG12_01723	Amidohydrolase				hypothetical protein	290
DSAG12_01724	hypothetical protein	COG1233	arCOG01521,arCOG09487	K09516	all-trans-retinol 13,14-reductase	269
DSAG12_01725	melibiose:sodium symporter			K03292	glycoside/pentoside/hexuronide:cation symporter, GPH family	280
DSAG12_01726	hypothetical protein	COG1233	arCOG01521,arCOG09487	K09516	all-trans-retinol 13,14-reductase	259
DSAG12_01727	hypothetical protein				hypothetical protein	245
DSAG12_01728	Calcineurin-like phosphoesterase superfamily domain protein				hypothetical protein	174
DSAG12_01729	macrolide transporter ATP-binding /permease protein			K02004	putative ABC transport system permease protein	244
DSAG12_01730	Subtilase family protein	COG1404	arCOG00702		hypothetical protein	218
DSAG12_01731	Translocon-associated protein beta (TRAPB)				hypothetical protein	182
DSAG12_01732	macrolide transporter ATP-binding /permease protein			K02004	putative ABC transport system permease protein	217
DSAG12_01733	putative ABC transporter ATP-binding protein	COG1136	arCOG00922	K02003	putative ABC transport system ATP-binding protein	262
DSAG12_01734	hypothetical protein				hypothetical protein	203	hypothetical protein with small GTP-binding domain
DSAG12_01735	hypothetical protein				hypothetical protein	215
DSAG12_01736	bifunctional malic enzyme oxidoreductase/phosphotransacetylase	COG0281	arCOG00853	K00027	malate dehydrogenase (oxaloacetate-decarboxylating)	278
DSAG12_01737	hydroxyglutarate oxidase	COG0579	arCOG00754	K00111	glycerol-3-phosphate dehydrogenase	294
DSAG12_01738	Sulfide dehydrogenase subunit alpha precursor	COG0446	arCOG01295	K00302	sarcosine oxidase, subunit alpha	271
DSAG12_01739	hypothetical protein	COG3862	arCOG05739		hypothetical protein	242
DSAG12_01740	Thermostable carboxypeptidase 1	COG1473	arCOG01108	K01436	amidohydrolase	238
DSAG12_01741	cystine transporter subunit	COG0834	arCOG01799	K02030	polar amino acid transport system substrate-binding protein	219
DSAG12_01742	hypothetical protein				hypothetical protein	238
DSAG12_01743	hypothetical protein				hypothetical protein	276
DSAG12_01744	hypothetical protein				hypothetical protein	225
DSAG12_01745	3-ketoacyl-(acyl-carrier-protein) reductase	COG1028	arCOG01259	K00059	3-oxoacyl-[acyl-carrier protein] reductase	361
DSAG12_01746	cytoplasmic glycerophosphodiester phosphodiesterase	COG0584	arCOG00701	K01126	glycerophosphoryl diester phosphodiesterase	235
DSAG12_01747	hypothetical protein					163
DSAG12_01748	hypothetical protein				hypothetical protein	209
DSAG12_01749	TATA-box-binding protein	COG2101	arCOG01764	K03120	transcription initiation factor TFIID TATA-box-binding protein	286
DSAG12_01750	Pentapeptide repeats (8 copies)	COG1357	arCOG03124		hypothetical protein	219
DSAG12_01751	hypothetical protein				hypothetical protein	216
DSAG12_01752	hypothetical protein				hypothetical protein	154
DSAG12_01753	hypothetical protein				hypothetical protein	192
DSAG12_01754	TATA-box-binding protein	COG2101	arCOG01764	K03120	transcription initiation factor TFIID TATA-box-binding protein	175
DSAG12_01755	GTPase Era			K07893	Ras-related protein Rab-6A	179	hypothetical protein with small GTP-binding domain
DSAG12_01756	circadian clock protein KaiC	COG0467	arCOG01178		hypothetical protein	195
DSAG12_01757	Succinyl-CoA ligase (ADP-forming) subunit alpha	COG1042	arCOG01340	K09181	acetyltransferase	279
DSAG12_01758	Malate dehydrogenase	COG2055	arCOG04874	K05884	L-2-hydroxycarboxylate dehydrogenase (NAD+)	313
DSAG12_01759	hypothetical protein	COG3875	arCOG02046		hypothetical protein	220
DSAG12_01760	hypothetical protein				hypothetical protein	383
DSAG12_01761	putative symporter YagG				hypothetical protein	246
DSAG12_01762	beta-D-glucuronidase	COG3250	arCOG07337	K01190	beta-galactosidase	259
DSAG12_01763	putative carbohydrate kinase	02TCZ,COG0062,COG0063	arCOG00018	K17758 K17759	ADP-dependent NAD(P)H-hydrate dehydratase / NAD(P)H-hydrate epimerase	271
DSAG12_01764	hypothetical protein				hypothetical protein	269
DSAG12_01765	hypothetical protein				hypothetical protein	248
DSAG12_01766	von Willebrand factor type A domain protein				hypothetical protein	314
DSAG12_01767	hypothetical protein				hypothetical protein	204
DSAG12_01768	hypothetical protein				hypothetical protein	166
DSAG12_01769	hypothetical protein				hypothetical protein	204
DSAG12_01770	Carboxylate-amine ligase YbdK				hypothetical protein	276
DSAG12_01771	Amidohydrolase				hypothetical protein	259
DSAG12_01772	hypothetical protein				hypothetical protein	205
DSAG12_01773	hypothetical protein				hypothetical protein	202
DSAG12_01774	Chromosome partition protein Smc				hypothetical protein	196
DSAG12_01775	Serpin (serine protease inhibitor)	COG4826	arCOG04933	K13966	serpin B11/12	54
DSAG12_01776	Serpin (serine protease inhibitor)	COG4826	arCOG04933	K13966	serpin B11/12	202
DSAG12_01777	Serpin (serine protease inhibitor)	COG4826	arCOG04933	K13963	serpin B	221
DSAG12_01778	putative DMT superfamily transporter inner membrane protein	COG0697	arCOG00271		hypothetical protein	196
DSAG12_01779	Methionine aminopeptidase	COG0024	arCOG01001	K01265	methionyl aminopeptidase	283
DSAG12_01780	hypothetical protein	02U5W,0ZXHA	0		hypothetical protein	227
DSAG12_01781	MobA-like NTP transferase domain protein				hypothetical protein	194
DSAG12_01782	hypothetical protein					297
DSAG12_01783	tRNA-Arg				tRNA-Arg	254
DSAG12_01784	Isopentenyl-diphosphate delta-isomerase	COG1304	arCOG00613	K01823	isopentenyl-diphosphate delta-isomerase	219
DSAG12_01785	N5-glutamine S-adenosyl-L-methionine-dependent methyltransferase	COG1002	arCOG03521		hypothetical protein	164
DSAG12_01786	50S ribosomal protein L11	COG0080	arCOG04372	K02867	large subunit ribosomal protein L11	308
DSAG12_01787	50S ribosomal protein L1	COG0081	arCOG04289	K02863	large subunit ribosomal protein L1	236
DSAG12_01788	50S ribosomal protein L10	COG0244	arCOG04288	K02864	large subunit ribosomal protein L10	309
DSAG12_01789	50S ribosomal protein L12	COG2058	arCOG04287	K02869	large subunit ribosomal protein L12	298
DSAG12_01790	PHP domain protein	COG1379	arCOG04881		hypothetical protein	240
DSAG12_01791	Helix-turn-helix domain protein	COG3398	arCOG02611		hypothetical protein	144
DSAG12_01792	hypothetical protein				hypothetical protein	183
DSAG12_01793	hypothetical protein	COG1665	arCOG01831	K09717	hypothetical protein	221
DSAG12_01794	hypothetical protein				hypothetical protein	225
DSAG12_01795	hypothetical protein				hypothetical protein	190
DSAG12_01796	GTP cyclohydrolase I	COG0302	arCOG04542	K01495	GTP cyclohydrolase I	293
DSAG12_01797	ABC-2 type transporter			K18233	oleandomycin transport system permease protein	248
DSAG12_01798	Trehalose/maltose import ATP-binding protein MalK	COG1131	arCOG00194	K01990	ABC-2 type transport system ATP-binding protein	235
DSAG12_01799	hypothetical protein				hypothetical protein	0
DSAG12_01800	2-hydroxy-6-oxononadienedioate/2-hydroxy-6- oxononatrienedioate hydrolase			K06889 K07397	putative redox protein	238
DSAG12_01801	Pterin binding enzyme	COG0294	arCOG01978		hypothetical protein	181
DSAG12_01802	aromatic acid decarboxylase	COG1036	arCOG01705	K18853	dihydromethanopterin reductase (acceptor)	232
DSAG12_01803	butyrate kinase	COG2441	arCOG04329		hypothetical protein	230
DSAG12_01804	hypothetical protein			K09154	hypothetical protein	163
DSAG12_01805	Dihydroneopterin aldolase	COG2098	arCOG04705	K09739	hypothetical protein	212
DSAG12_01806	Beta-ribofuranosylaminobenzene 5'-phosphate synthase	COG1907	arCOG01026	K06984	beta-ribofuranosylaminobenzene 5'-phosphate synthase	164
DSAG12_01807	thiamine monophosphate kinase	COG1973	arCOG00637	K07388	hydrogenase expression/formation protein	228
DSAG12_01808	Low molecular weight phosphotyrosine protein phosphatase			K01104	protein-tyrosine phosphatase	199
DSAG12_01809	30S ribosomal protein S2	COG0052	arCOG04245	K02967	small subunit ribosomal protein S2	384
DSAG12_01810	hypothetical protein				hypothetical protein	229
DSAG12_01811	hypothetical protein			K09955	hypothetical protein	204
DSAG12_01812	Signal recognition particle 19 kDa protein				hypothetical protein	206
DSAG12_01813	30S ribosomal protein S8e	COG2007	arCOG04154	K02995	small subunit ribosomal protein S8e	321
DSAG12_01814	Peptidase family M28				hypothetical protein	167
DSAG12_01815	hypothetical protein			K09736	hypothetical protein	195
DSAG12_01816	Ribose-phosphate pyrophosphokinase	COG0462	arCOG00067	K00948	ribose-phosphate pyrophosphokinase	270
DSAG12_01817	hypothetical protein				hypothetical protein	213
DSAG12_01818	putative copper-exporting P-type ATPase A	COG0474	arCOG01578	K01537	Ca2+-transporting ATPase	220
DSAG12_01819	FAD synthase	COG0615	arCOG01222,arCOG01224	K14656	FAD synthetase	218
DSAG12_01820	dTDP-glucose 4,6 dehydratase	COG0451	arCOG01369	K12454	CDP-paratose 2-epimerase	197
DSAG12_01821	Translin family protein	COG2178	arCOG04318	K07477	translin	192
DSAG12_01822	ribulose-phosphate 3-epimerase	COG0036	arCOG05046	K01783	ribulose-phosphate 3-epimerase	193
DSAG12_01823	Ras family protein	COG1100	arCOG06769	K07890	Ras-related protein Rab-21	315	hypothetical protein with small GTP-binding domain
DSAG12_01824	hypothetical protein				hypothetical protein	151
DSAG12_01825	hypothetical protein	1227J	arCOG03859		hypothetical protein	135
DSAG12_01826	hypothetical protein				hypothetical protein	223
DSAG12_01827	hypothetical protein				hypothetical protein	176
DSAG12_01828	hypothetical protein				hypothetical protein	140
DSAG12_01829	Bifunctional IPC transferase and DIPP synthase	COG0558	arCOG00670	K17884	archaetidylinositol phosphate synthase	160
DSAG12_01830	hypothetical protein				hypothetical protein	245
DSAG12_01831	Eukaryotic phosphomannomutase			K17497	phosphomannomutase	259
DSAG12_01832	Trehalose synthase	COG0438	arCOG01403	K08256	phosphatidylinositol alpha-mannosyltransferase	199
DSAG12_01833	Nucleotidyl transferase	COG0662,COG0836	arCOG02427	K00971	mannose-1-phosphate guanylyltransferase	226
DSAG12_01834	dTDP-4-dehydrorhamnose 3,5-epimerase	COG1898	arCOG04188	K00067	dTDP-4-dehydrorhamnose reductase	270
DSAG12_01835	UTP--glucose-1-phosphate uridylyltransferase AglF	COG1209	arCOG00664	K00973	glucose-1-phosphate thymidylyltransferase	254
DSAG12_01836	dTDP-4-dehydrorhamnose reductase	COG1091	arCOG01367	K00067	dTDP-4-dehydrorhamnose reductase	253
DSAG12_01837	dTDP-glucose 4,6 dehydratase	COG1088	arCOG01371	K01710	dTDP-glucose 4,6-dehydratase	142
DSAG12_01838	dTDP-glucose 4,6-dehydratase	COG1089	arCOG01373	K01711	GDPmannose 4,6-dehydratase	81
DSAG12_01839	4-amino-4-deoxy-L-arabinose-phosphoundecaprenol flippase subunit ArnE				hypothetical protein	0
DSAG12_01840	hypothetical protein				hypothetical protein	0
DSAG12_01841	hypothetical protein				hypothetical protein	0
DSAG12_01842	putative lipopolysaccharide biosynthesis O-acetyl transferase WbbJ	COG0110	arCOG01854	K00680	N-acetyltransferase	0
DSAG12_01843	Phosphoribosylglycinamide formyltransferase 2				hypothetical protein	0
DSAG12_01844	4-amino-4-deoxy-L-arabinose-phosphoundecaprenol flippase subunit ArnF				hypothetical protein	0
DSAG12_01845	4-amino-4-deoxy-L-arabinose-phosphoundecaprenol flippase subunit ArnE				hypothetical protein	0
DSAG12_01846	undecaprenyl phosphate 4-deoxy-4-formamido-L-arabinose transferase	COG0463	arCOG00894	K01043	reducing polyketide synthase SwnK	0
DSAG12_01847	Acyltransferase family protein				hypothetical protein	0
DSAG12_01848	TDP-4-oxo-6-deoxy-D-glucose transaminase	COG0399	arCOG00118	K02805	dTDP-4-amino-4,6-dideoxygalactose transaminase	0
DSAG12_01849	dTDP-glucose 4,6-dehydratase	COG0451	arCOG04627	K02377	GDP-L-fucose synthase	12
DSAG12_01850	hypothetical protein				hypothetical protein	0
DSAG12_01851	Capsule polysaccharide biosynthesis protein	02TQB,11JW4	0		hypothetical protein	0
DSAG12_01852	UDP-4-amino-4-deoxy-L-arabinose--oxoglutarate aminotransferase	COG0399	arCOG00118	K12452	CDP-6-deoxy-D-xylo-4-hexulose-3-dehydrase	0
DSAG12_01853	hypothetical protein	COG3980	arCOG06581		hypothetical protein	0
DSAG12_01854	ribosomal-protein-L7/L12-serine acetyltransferase			K00680	N-acetyltransferase	0
DSAG12_01855	hypothetical protein				hypothetical protein	0
DSAG12_01856	3-deoxy-7-phosphoheptulonate synthase	COG2089	arCOG01050	K15898	pseudaminic acid synthase	13
DSAG12_01857	3-deoxy-manno-octulosonate cytidylyltransferase	02TT4,COG1861	0	K00837	aromatic aminotransferase	12
DSAG12_01858	Glutamate-1-semialdehyde 2,1-aminomutase	COG0001	arCOG00918	K00837	aromatic aminotransferase	0
DSAG12_01859	L-glyceraldehyde 3-phosphate reductase				hypothetical protein	0
DSAG12_01860	hypothetical protein			K03790	ribosomal-protein-alanine N-acetyltransferase	0
DSAG12_01861	UDP-4-amino-4-deoxy-L-arabinose--oxoglutarate aminotransferase	COG0399	arCOG00118		hypothetical protein	0
DSAG12_01862	short chain dehydrogenase	COG1086	arCOG01375	K15894	UDP-N-acetylglucosamine 4,6-dehydratase	13
DSAG12_01863	hypothetical protein					0
DSAG12_01864	hypothetical protein				hypothetical protein	0
DSAG12_01865	Glycosyltransferase AglE	COG0463	arCOG01381	K13002	glycosyltransferase	0
DSAG12_01866	Glycosyltransferase AglJ	COG0463	arCOG00894	K00721	dolichol-phosphate mannosyltransferase	14
DSAG12_01867	hypothetical protein				hypothetical protein	0
DSAG12_01868	hypothetical protein				hypothetical protein	0
DSAG12_01869	hypothetical protein	11Z4M	arCOG07561		hypothetical protein	0
DSAG12_01870	putative glycosyl transferase	COG0438	arCOG01410		hypothetical protein	0
DSAG12_01871	Polysaccharide biosynthesis protein				hypothetical protein	0
DSAG12_01872	hypothetical protein				hypothetical protein	0
DSAG12_01873	hypothetical protein					27
DSAG12_01874	UDP-N-acetylglucosamine 2-epimerase	COG0381	arCOG01392	K01791	UDP-N-acetylglucosamine 2-epimerase (non-hydrolysing)	0
DSAG12_01875	dTDP-glucose 4,6-dehydratase	COG0451	arCOG01372	K01795	mannuronan 5-epimerase	0
DSAG12_01876	dTDP-glucose 4,6 dehydratase	COG0451	arCOG01376	K01710	dTDP-glucose 4,6-dehydratase	0
DSAG12_01877	putative glycosyl transferase	COG0438	arCOG01409		hypothetical protein	0
DSAG12_01878	glycogen synthase	COG0438	arCOG01403	K15521	D-inositol-3-phosphate glycosyltransferase	0
DSAG12_01879	hypothetical protein				hypothetical protein	0
DSAG12_01880	hypothetical protein				hypothetical protein	0
DSAG12_01881	hypothetical protein				hypothetical protein	0
DSAG12_01882	hypothetical protein					0
DSAG12_01883	UDP-galactose-4-epimerase	COG0451	arCOG01369	K02473	UDP-N-acetylglucosamine 4-epimerase	0
DSAG12_01884	hypothetical protein				hypothetical protein	108
DSAG12_01885	hypothetical protein			K03828	putative acetyltransferase	110
DSAG12_01886	Leucine--tRNA ligase	COG0495	arCOG00809	K01869	leucyl-tRNA synthetase	213
DSAG12_01887	putative oxidoreductase			K13020	UDP-N-acetyl-2-amino-2-deoxyglucuronate dehydrogenase	271
DSAG12_01888	colanic acid exporter	COG2244	arCOG02209		hypothetical protein	96
DSAG12_01889	Polysaccharide pyruvyl transferase				hypothetical protein	0
DSAG12_01890	carbamoyl phosphate synthase-like protein				hypothetical protein	0
DSAG12_01891	CDP-Glycerol:Poly(glycerophosphate) glycerophosphotransferase	COG1887	arCOG04827	K09809	CDP-glycerol glycerophosphotransferase	0
DSAG12_01892	putative glycosyl transferase	COG0463	arCOG01381		hypothetical protein	0
DSAG12_01893	UDP-4-amino-4-deoxy-L-arabinose--oxoglutarate aminotransferase	COG0399	arCOG00118	K01726	gamma-carbonic anhydrase	0
DSAG12_01894	hypothetical protein					0
DSAG12_01895	UTP--glucose-1-phosphate uridylyltransferase AglF	COG1213	arCOG00673	K01841	phosphoenolpyruvate phosphomutase	16
DSAG12_01896	regulatory protein UhpC			K02445	MFS transporter, OPA family, glycerol-3-phosphate transporter	13
DSAG12_01897	ADP-ribose pyrophosphatase			K01515	ADP-ribose pyrophosphatase	0
DSAG12_01898	Sulfatase				hypothetical protein	49
DSAG12_01899	Trehalose synthase	COG0438	arCOG01403	K00754	L-malate glycosyltransferase	134
DSAG12_01900	Riboflavin kinase	COG1339	arCOG01904	K07732	riboflavin kinase, archaea type	211
DSAG12_01901	pyrroloquinoline quinone biosynthesis protein PqqE	COG0535	arCOG00938		hypothetical protein	278
DSAG12_01902	60Kd inner membrane protein				hypothetical protein	250
DSAG12_01903	GtrA-like protein				hypothetical protein	209
DSAG12_01904	putative ABC transporter ATP-binding protein	COG1136	arCOG00922	K02003	putative ABC transport system ATP-binding protein	373
DSAG12_01905	FtsX-like permease family protein				hypothetical protein	248
DSAG12_01906	hypothetical protein				hypothetical protein	243	Profilin-like domain protein
DSAG12_01907	hypothetical protein				hypothetical protein	175
DSAG12_01908	hypothetical protein			K06850	slit 3	222
DSAG12_01909	hypothetical protein	COG1574	arCOG00691	K07047	N-substituted formamide deformylase	267
DSAG12_01910	hypothetical protein				hypothetical protein	242
DSAG12_01911	hypothetical protein				hypothetical protein	239
DSAG12_01912	hypothetical protein				hypothetical protein	300
DSAG12_01913	bifunctional enoyl-CoA hydratase/phosphate acetyltransferase			K17865	3-hydroxybutyryl-CoA dehydratase	243
DSAG12_01914	TM2 domain protein				hypothetical protein	210
DSAG12_01915	hypothetical protein			K02169	malonyl-CoA O-methyltransferase	168
DSAG12_01916	glyceraldehyde-3-phosphate dehydrogenase	COG0057	arCOG00493	K00134	glyceraldehyde 3-phosphate dehydrogenase	313
DSAG12_01917	7, 8-dihydropterin-6-methyl-4-(beta-D-ribofuranosyl)- aminobenzene-5'-phosphate synthase	COG1237	arCOG00503	K06897	7, 8-dihydropterin-6-yl-methyl-4-(beta-D- ribofuranosyl)aminobenzene 5'-phosphate synthase	232
DSAG12_01918	PKD domain protein (manual: putative S-layer protein)	COG3391	arCOG02508,arCOG02516,arCOG02562,arCOG03991		hypothetical protein	222
DSAG12_01919	3-hydroxybutyryl-CoA dehydrogenase	COG1024,COG1250	arCOG00249	K15016	enoyl-CoA hydratase / 3-hydroxyacyl-CoA dehydrogenase	215
DSAG12_01920	Translocon-associated protein beta (TRAPB)				hypothetical protein	231
DSAG12_01921	Phosphoglycerate kinase	COG0126	arCOG00496	K00927	phosphoglycerate kinase	279
DSAG12_01922	30S ribosomal protein S1	COG2183	arCOG05113	K06959	hypothetical protein	275
DSAG12_01923	Fe/S biogenesis protein NfuA	COG0694	arCOG03028		hypothetical protein	206
DSAG12_01924	hypothetical protein				hypothetical protein	188
DSAG12_01925	hypothetical protein				hypothetical protein	228
DSAG12_01926	tRNA-Val				tRNA-Val	190
DSAG12_01927	hypothetical protein				hypothetical protein	216
DSAG12_01928	Major Facilitator Superfamily protein				hypothetical protein	238
DSAG12_01929	hypothetical protein	COG2020	arCOG03580	K15744	zeta-carotene isomerase	165
DSAG12_01930	hypothetical protein				hypothetical protein	276
DSAG12_01931	hypothetical protein				hypothetical protein	213
DSAG12_01932	ferredoxin					106
DSAG12_01933	Transposase IS116/IS110/IS902 family protein	COG3547	arCOG03585	K07486	transposase	97
DSAG12_01934	Periplasmic copper-binding protein (NosD)	1285U	arCOG02499,arCOG02545,arCOG05978		hypothetical protein	114
DSAG12_01935	N5-carboxyaminoimidazole ribonucleotide mutase	COG1691	arCOG02465	K06898	pyridinium-3,5-biscarboxylic acid mononucleotide synthase	247
DSAG12_01936	Modification methylase MjaI	COG0863	arCOG00115	K00590	site-specific DNA-methyltransferase (cytosine-N4-specific)	207
DSAG12_01937	Modification methylase MjaV	COG0863	arCOG00115	K07319	putative adenine-specific DNA-methyltransferase	230
DSAG12_01938	sensory histidine kinase AtoS	COG3322	arCOG02358,arCOG02391,arCOG04446,arCOG06712	K00936	two-component system, sensor histidine kinase PdtaS	243
DSAG12_01939	hypothetical protein					242
DSAG12_01940	hypothetical protein				hypothetical protein	12
DSAG12_01941	DNA polymerase IV	COG0389	arCOG04582	K04479	DNA polymerase IV (archaeal DinB-like DNA polymerase)	216
DSAG12_01942	hypothetical protein	COG0427	arCOG00834,arCOG06124		hypothetical protein	230
DSAG12_01943	hypothetical protein				hypothetical protein	185
DSAG12_01944	hypothetical protein	1211E	arCOG10088		hypothetical protein	20
DSAG12_01945	N-6 DNA Methylase				hypothetical protein	168
DSAG12_01946	Acyltransferase family protein				hypothetical protein	194
DSAG12_01947	PIN domain protein			K07062	toxin FitB [EC:3.1.-.-]	234
DSAG12_01948	hypothetical protein				hypothetical protein	200
DSAG12_01949	hypothetical protein					277
DSAG12_01950	Polymer-forming cytoskeletal				hypothetical protein	327
DSAG12_01951	hypothetical protein				hypothetical protein	331
DSAG12_01952	hypothetical protein				hypothetical protein	194
DSAG12_01953	hypothetical protein				hypothetical protein	202
DSAG12_01954	Phosphoglycolate phosphatase			K01091	phosphoglycolate phosphatase	228
DSAG12_01955	Histone deacetylase domain protein	COG0123	arCOG00324	K04768	acetoin utilization protein AcuC	305
DSAG12_01956	putative lipopolysaccharide biosynthesis O-acetyl transferase WbbJ	COG0663	arCOG01849		hypothetical protein	307
DSAG12_01957	GAF domain protein				hypothetical protein	222
DSAG12_01958	hypothetical protein				hypothetical protein	250
DSAG12_01959	hypothetical protein				hypothetical protein	227
DSAG12_01960	hypothetical protein				hypothetical protein	283
DSAG12_01961	hypothetical protein				hypothetical protein	251
DSAG12_01962	GTPase HflX	COG1100	arCOG06769	K07897	Ras-related protein Rab-7A	130	hypothetical protein with small GTP-binding domain
DSAG12_01963	Leucine Rich repeats (2 copies)				hypothetical protein	0
DSAG12_01964	Leucine Rich repeats (2 copies)	COG1100,COG4886	arCOG06769		hypothetical protein	0
DSAG12_01965	hypothetical protein				hypothetical protein	267
DSAG12_01966	Tetratricopeptide repeat protein				hypothetical protein	263
DSAG12_01967	D-tyrosyl-tRNA(Tyr) deacylase	COG1650	arCOG01616	K03531	cell division protein FtsZ	283
DSAG12_01968	sensory histidine kinase AtoS	COG3322	arCOG02358,arCOG02391,arCOG04446,arCOG06712		hypothetical protein	218
DSAG12_01969	hypothetical protein			K06995	hypothetical protein	178
DSAG12_01970	hypothetical protein				hypothetical protein	171
DSAG12_01971	VapC ribonuclease			K07065	hypothetical protein	148
DSAG12_01972	hypothetical protein					122
DSAG12_01973	hypothetical protein				hypothetical protein	273
DSAG12_01974	hypothetical protein					80
DSAG12_01975	Peptidase family C25				hypothetical protein	313
DSAG12_01976	Acryloyl-coenzyme A reductase	COG0604	arCOG01458	K00344	NADPH2:quinone reductase	308
DSAG12_01977	NAD dependent epimerase/dehydratase family protein				hypothetical protein	225
DSAG12_01978	hypothetical protein				hypothetical protein	0
DSAG12_01979	Citrate transporter	COG1055	arCOG00238		hypothetical protein	237
DSAG12_01980	Histone deacetylase domain protein	COG0123	arCOG00324		hypothetical protein	273
DSAG12_01981	Putative ski2-type helicase	COG1204	arCOG00553	K03726	helicase	245
DSAG12_01982	Minichromosome maintenance protein MCM	COG1241	arCOG00439	K10726	replicative DNA helicase Mcm	258
DSAG12_01983	PBS lyase HEAT-like repeat protein	COG1413	arCOG02966		hypothetical protein	212
DSAG12_01984	Proteasome-activating nucleotidase	COG1223	arCOG04163	K07392	AAA family ATPase	243
DSAG12_01985	hypothetical protein	0Y4YM	arCOG07235		hypothetical protein	184
DSAG12_01986	Ribonuclease VapC3	COG4113	arCOG00727		hypothetical protein	130
DSAG12_01987	2-dehydropantoate 2-reductase	COG1893	arCOG01648,arCOG04139	K00077	2-dehydropantoate 2-reductase	214
DSAG12_01988	hypothetical protein	COG0642	arCOG02335,arCOG02378	K00936	two-component system, sensor histidine kinase PdtaS	175
DSAG12_01989	glycyl-tRNA synthetase	COG0423	arCOG00405	K01880	glycyl-tRNA synthetase	238
DSAG12_01990	hypothetical protein				hypothetical protein	273
DSAG12_01991	hypothetical protein				hypothetical protein	240
DSAG12_01992	hypothetical protein				hypothetical protein	161
DSAG12_01993	Carboxypeptidase Taq (M32) metallopeptidase	COG2317	arCOG04247	K01299	carboxypeptidase Taq	290
DSAG12_01994	putative symporter YagG	COG2211	arCOG00146	K03292	glycoside/pentoside/hexuronide:cation symporter, GPH family	221
DSAG12_01995	hypothetical protein				hypothetical protein	163
DSAG12_01996	hypothetical protein				hypothetical protein	151
DSAG12_01997	hypothetical protein				hypothetical protein	210
DSAG12_01998	Methyltransferase domain protein				hypothetical protein	218
[truncated: 1,973 more rows]

## Sheet: S-Table4
Supplementary Table 4 | Metabolic pathways reconstructed from the MK-D1 genome. Manual annotations that differ from the Prokka and KEGG results and were confirmed by BLASTp analysis to the SWISSPROT database or CD-SEARCH are italicized. Those genes which are associated with lipid biosynthesis genes but are not directly involved themselves are colored gray.
Pathway	Locus	Prokka annotation	KEGG annotation	Expression levels
Lysine degradation
L-Lysine 2,3-aminomutase (kamA)	DSAG12_00556	L-lysine 2,3-aminomutase	lysine 2,3-aminomutase	285
D-Lysine 5,6-aminomutase, alpha subunit (kamD)	DSAG12_00553	D-Lysine 5,6-aminomutase alpha subunit	beta-lysine 5,6-aminomutase alpha subunit	272
D-Lysine 5,6-aminomutase, beta subunit (kamE)	DSAG12_00552	Dimethylamine corrinoid protein	beta-lysine 5,6-aminomutase beta subunit	260
L-erythro-3,5-diaminohexanoate dehydrogenase (kdd)	DSAG12_00557	hypothetical protein	L-erythro-3,5-diaminohexanoate dehydrogenase	337
3-keto-5-aminohexanoate cleavage enzyme (kce)	DSAG12_00568	hypothetical protein	3-keto-5-aminohexanoate cleavage enzyme	340
3-aminobutyryl-CoA ammonia-lyase (kal)	DSAG12_00569	Thioesterase superfamily protein	3-aminobutyryl-CoA ammonia-lyase	301
CoA transferase	DSAG12_00084	Coenzyme A transferase	3-oxoacid CoA-transferase subunit B	348
CoA transferase	DSAG12_00085	Coenzyme A transferase	3-oxoacid CoA-transferase subunit A	312
Enoyl-CoA hydratase	DSAG12_00082	bifunctional enoyl-CoA hydratase/phosphate acetyltransferase	3-hydroxybutyryl-CoA dehydratase	248
Butyryl-CoA dehydrogenase	DSAG12_00081	putative acyl-CoA dehydrogenase	butyryl-CoA dehydrogenase	342
Electron transfer flavoprotein, alpha subunit	DSAG12_03433	Ferredoxin	electron transfer flavoprotein alpha subunit	329
Electron transfer flavoprotein, beta subunit	DSAG12_03434	hypothetical protein	electron transfer flavoprotein beta subunit	263
Histidine degadation (to glutamate + formate)
Histidine ammonia-lyase	DSAG12_00010	histidine ammonia-lyase	histidine ammonia-lyase	267
Urocanate hydratase	DSAG12_00009	urocanate hydratase	urocanate hydratase	320
Imidazolonepropionase	DSAG12_00008	hypothetical protein	hypothetical protein	198
Glutamate formiminotransferase	DSAG12_00815	hypothetical protein	glutamate formiminotransferase / formiminotetrahydrofolate cyclodeaminase	317
Glutamate recycling (Glu <-> 2-oxoglutarate)
Glutamate dehydrogenase	DSAG12_02005	Glutamate dehydrogenase	glutamate dehydrogenase (NADP+)	338
Glutamate dehydrogenase	DSAG12_02001	NAD-specific glutamate dehydrogenase A	glutamate dehydrogenase (NADP+)	684
Glycine degradation (to formate)
Glycine dehydrogenase	DSAG12_00477	glycine dehydrogenase subunit 2	glycine dehydrogenase subunit 2	311
aminomethyltransferase	DSAG12_00474	putative aminomethyltransferase	aminomethyltransferase	257
glycine cleavage system H protein	DSAG12_00475	glycine cleavage system protein H	glycine cleavage system H protein	290
dihydrolipoamide dehydrogenase	DSAG12_03318	Dihydrolipoyl dehydrogenase	dihydrolipoamide dehydrogenase	273
Bifunctional protein FolD	DSAG12_03248	Bifunctional protein FolD protein	methylenetetrahydrofolate dehydrogenase (NADP+) / methenyltetrahydrofolate cyclohydrolase	215
Formate--tetrahydrofolate ligase	DSAG12_00012	Formate--tetrahydrofolate ligase	formate--tetrahydrofolate ligase	269
Serine degradation (via glycine)
glycine hydroxymethyltransferase	DSAG12_01588	Serine hydroxymethyltransferase	glycine hydroxymethyltransferase	318
Serine degradation (to pyruvate)
L-serine/L-threonine ammonia-lyase	DSAG12_00566	Serine dehydratase beta chain	L-serine dehydratase	282
Serine/threonine dehydratase	DSAG12_01623	serine/threonine dehydratase	serine racemase	240
Threonine degradation (to 2-oxobutyrate)
L-serine/L-threonine ammonia-lyase	DSAG12_00566	Serine dehydratase beta chain	L-serine dehydratase	282
Serine/threonine dehydratase	DSAG12_01623	serine/threonine dehydratase	serine racemase	240
Threonine degradation (to glycine)
Threonine aldolase	DSAG12_01047	L-threonine aldolase	threonine aldolase	264
Aspartate degradation (to pyruvate)
Aspartate aminotransferase	DSAG12_01911	hypothetical protein	hypothetical protein	239
Phosphoenolpyruvate carboxykinase [GTP]	DSAG12_01660	Phosphoenolpyruvate carboxykinase (GTP)	phosphoenolpyruvate carboxykinase (GTP)	277
Alanine degradation (to pyruvate)
Alanine transaminase	DSAG12_01408	Aspartate aminotransferase	aminotransferase	299
Cysteine degradation (to pyruvate)
Cystathionine beta-lyase	DSAG12_01427	Aspartate aminotransferase	cystathione beta-lyase	246
Tryptophan/Tyrosine degradation (to pyruvate)
Tryptophan--indole lyase / Tyrosine--phenol lyase	DSAG12_02524	Tyrosine phenol-lyase	tyrosine phenol-lyase	303
2-oxoacid/pyruvate degradation (to corresponding CoA thioester)
Pyruvate:ferredoxin oxidoreductase, beta subunit (EC 1.2.7.1)	DSAG12_00808	Ketoisovalerate oxidoreductase subunit VorB	pyruvate ferredoxin oxidoreductase, beta subunit	286
Pyruvate:ferredoxin oxidoreductase, alpha subunit (EC 1.2.7.1)	DSAG12_00809	Pyruvate synthase subunit PorA	pyruvate ferredoxin oxidoreductase, alpha subunit	372
Pyruvate:ferredoxin oxidoreductase, delta/gamma subunit (EC 1.2.7.1)	DSAG12_00810	Pyruvate/ketoisovalerate oxidoreductases common subunit gamma	pyruvate ferredoxin oxidoreductase, gamma subunit	314
Pyruvate--formate lyase	DSAG12_02704	putative formate acetyltransferase 2	hypothetical protein	251
2-oxoglutarate synthase subunit KorA	DSAG12_02890	2-oxoglutarate synthase subunit KorA	2-oxoglutarate ferredoxin oxidoreductase subunit alpha	305
2-oxoglutarate synthase subunit KorB	DSAG12_02891	2-oxoglutarate synthase subunit KorB	2-oxoglutarate ferredoxin oxidoreductase subunit beta	359
2-oxoglutarate synthase subunit KorC	DSAG12_02892	2-oxoglutarate synthase subunit KorC	2-oxoglutarate ferredoxin oxidoreductase subunit gamma	225
Acyl-CoA degradation (to corresponding acid)
AMP-dependent acyl-CoA synthetase	DSAG12_00164	succinyl-CoA synthetase subunit alpha	acetyltransferase	379
ADP-dependent acyl-CoA synthetase	DSAG12_00470	3-hydroxypropionyl-coenzyme A synthetase	propionyl-CoA synthetase	272
ADP-dependent acyl-CoA synthetase	DSAG12_02681	Acetyl-coenzyme A synthetase	acetyl-CoA synthetase	425
Butyrate fermentation
Butyryl-CoA dehydrogenase	DSAG12_00081	putative acyl-CoA dehydrogenase	butyryl-CoA dehydrogenase	342
Electron transfer flavoprotein, alpha subunit	DSAG12_03433	Ferredoxin	electron transfer flavoprotein alpha subunit	329
Electron transfer flavoprotein, beta subunit	DSAG12_03434	hypothetical protein	electron transfer flavoprotein beta subunit	263
NiFe Hydrogenase
Non-F420-reducing hydrogenase alpha subunit (MvhA)	DSAG12_03951	F420-non-reducing hydrogenase vhc subunit A	F420-non-reducing hydrogenase large subunit	346
Heterodisulfide reductase B	DSAG12_03952	CoB--CoM heterodisulfide reductase subunit B	heterodisulfide reductase subunit B	322
Heterodisulfide reductase C	DSAG12_03953	CoB--CoM heterodisulfide reductase iron-sulfur subunit C	heterodisulfide reductase subunit C	371
Non-F420-reducing hydrogenase gamma subunit (MvhG)	DSAG12_03954	F420-non-reducing hydrogenase iron-sulfur subunit G	F420-non-reducing hydrogenase small subunit	296
Heterodisufide reductase complexes
Heterodisulfide reductase C	DSAG12_01145	CoB--CoM heterodisulfide reductase iron-sulfur subunit C	heterodisulfide reductase subunit C	271
Heterodisulfide reductase B	DSAG12_01146	CoB--CoM heterodisulfide reductase subunit B	heterodisulfide reductase subunit B	305
Heterodisulfide reductase A	DSAG12_01147	CoB--CoM heterodisulfide reductase iron-sulfur subunit A	heterodisulfide reductase subunit A	318
Non-F420-reducing hydrogenase delta subunit (MvhD)	DSAG12_01148	F420-non-reducing hydrogenase iron-sulfur subunit D	heterodisulfide reductase subunit A	293
Non-F420-reducing hydrogenase gamma subunit (MvhG)	DSAG12_01149	F420-non-reducing hydrogenase subunit G	hypothetical protein	265
Uncharacterized protein with FrhB-like domains	DSAG12_01150	Sulfide dehydrogenase subunit alpha precursor	hypothetical protein	304
Heterodisulfide reductase C	DSAG12_03218	CoB--CoM heterodisulfide reductase iron-sulfur subunit C	heterodisulfide reductase subunit C	292
FrhG-like oxidoreductase	DSAG12_03219	Sulfhydrogenase 2 subunit delta	hypothetical protein	320
Heterodisulfide reductase A	DSAG12_03220	CoB--CoM heterodisulfide reductase iron-sulfur subunit A	heterodisulfide reductase subunit A	299
4Fe-4S ferredoin domain protein FloxB	DSAG12_03221	Sulfhydrogenase 1 subunit beta	anaerobic sulfite reductase subunit A	222
FAD-binding protein FloxA	DSAG12_03222	Sulfhydrogenase 2 subunit gamma	sulfhydrogenase subunit gamma (sulfur reductase)	286
Heterodisulfide reductase B	DSAG12_03223	CoB--CoM heterodisulfide reductase subunit B	hypothetical protein	244
FAD-binding protein FloxA	DSAG12_03717	Sulfhydrogenase 1 subunit gamma	hypothetical protein	270
4Fe-4S ferredoin domain protein FloxB	DSAG12_03718	Sulfhydrogenase 2 subunit beta	hypothetical protein	253
FrhB-related protein FloxC	DSAG12_03719	Formate dehydrogenase subunit beta	hypothetical protein	249
MvhD-related protein FloxD	DSAG12_03720	F420-non-reducing hydrogenase vhc iron-sulfur subunit D	F420-non-reducing hydrogenase iron-sulfur subunit	310
Heterodisulfide reductase A	DSAG12_03721	CoB--CoM heterodisulfide reductase iron-sulfur subunit A	heterodisulfide reductase subunit A	293
Non-F420-reducing hydrogenase delta subunit (MvhD)	DSAG12_03722	F420-non-reducing hydrogenase iron-sulfur subunit D	hypothetical protein	262
Heterodisulfide reductase A	DSAG12_03723	Heterodisulfide reductase subunit A-like protein	heterodisulfide reductase subunit A	270
Heterodisulfide reductase A	DSAG12_03724	CoB--CoM heterodisulfide reductase iron-sulfur subunit A	heterodisulfide reductase subunit A	274
Heterodisulfide reductase B	DSAG12_03725	CoB--CoM heterodisulfide reductase subunit B	heterodisulfide reductase subunit B	270
Heterodisulfide reductase C	DSAG12_03726	CoB--CoM heterodisulfide reductase iron-sulfur subunit C	heterodisulfide reductase subunit C	274
Hdr-like menaquinol oxidoreductase iron-sulfur subunit 1 precursor	DSAG12_02801	Hdr-like menaquinol oxidoreductase iron-sulfur subunit 1 precursor	phenylglyoxylate dehydrogenase beta subunit	287
Aldehyde:ferredoxin oxidoreductase	DSAG12_02802	Tungsten-containing aldehyde ferredoxin oxidoreductase	aldehyde:ferredoxin oxidoreductase	320
Hypothetical protein	DSAG12_02803	hypothetical protein	hypothetical protein	202
Non-F420-reducing hydrogenase delta subunit (MvhD)	DSAG12_02804	F420-non-reducing hydrogenase iron-sulfur subunit D	F420-non-reducing hydrogenase iron-sulfur subunit	254
Heterodisulfide reductase A	DSAG12_02805	CoB--CoM heterodisulfide reductase iron-sulfur subunit A	heterodisulfide reductase subunit A	286
Heterodisulfide reductase C	DSAG12_02806	CoB--CoM heterodisulfide reductase iron-sulfur subunit C	heterodisulfide reductase subunit C	249
Heterodisulfide reductase B	DSAG12_02807	CoB--CoM heterodisulfide reductase subunit B	hypothetical protein	230
Polyferredoxin (MvhB-like)	DSAG12_02808	Polyferredoxin protein MvhB	4Fe-4S ferredoxin	239
Formate dehydrogenase
Formate dehydrogenase	DSAG12_00846	Formate dehydrogenase subunit alpha	hypothetical protein	221
Ethanol fermentation
Alcohol dehydrogenase (NAD-dependent)	DSAG12_00405	NAD-dependent alcohol dehydrogenase	NADPH2:quinone reductase	294
Alcohol dehydrogenase (NAD-dependent)	DSAG12_03179	NAD-dependent alcohol dehydrogenase	alcohol dehydrogenase, propanol-preferring	231
Acetyl-CoA synthetase	DSAG12_00441	Acetyl-coenzyme A synthetase	long-chain acyl-CoA synthetase	275
Aldehyde:ferredoxin oxidoreductase	DSAG12_00442	Tungsten-containing aldehyde ferredoxin oxidoreductase	aldehyde:ferredoxin oxidoreductase	322
Aldehyde:ferredoxin oxidoreductase	DSAG12_00337	Tungsten-containing aldehyde ferredoxin oxidoreductase	aldehyde:ferredoxin oxidoreductase	291
Pyruvate--formate lyase-related enzymes
Trans-4-hydroxy-L-proline dehydratase	DSAG12_03102	putative formate acetyltransferase 2	formate C-acetyltransferase	252
Lipid biosynthesis (glycerol metabolism)
Glycerol-3-phosphate dehydrogenase [NAD(P)+]	DSAG12_01076	Glycerol-3-phosphate dehydrogenase (NAD(P)+)	glycerol-3-phosphate dehydrogenase (NAD(P)+)	267
anaerobic glycerol-3-phosphate dehydrogenase subunit B	DSAG12_03861	anaerobic glycerol-3-phosphate dehydrogenase subunit B	glycerol-3-phosphate dehydrogenase subunit B	263
sn-glycerol-3-phosphate dehydrogenase subunit A	DSAG12_03862	sn-glycerol-3-phosphate dehydrogenase subunit A	glycerol-3-phosphate dehydrogenase	284
Glycerol kinase	DSAG12_00947	Glycerol kinase	kinase	271
Lipid biosynthesis (DDDGP synthesis)
Tritrans,polycis-undecaprenyl-diphosphate synthase (GGDP specific)	DSAG12_01206	Tritrans,polycis-undecaprenyl-diphosphate synthase (GGDP specific)	tritrans,polycis-undecaprenyl-diphosphate synthase [geranylgeranyl-diphosphate specific]	177
Digeranylgeranylglycerophospholipid reductase	DSAG12_01207	Digeranylgeranylglycerophospholipid reductase	geranylgeranyl reductase	241
Digeranylgeranylglycerophospholipid reductase	DSAG12_03464	Digeranylgeranylglycerophospholipid reductase	digeranylgeranylglycerophospholipid reductase	273
Geranylgeranyl diphosphate synthase	DSAG12_01208	Geranylgeranyl diphosphate synthase	geranylgeranyl diphosphate synthase, type I	205
Geranylgeranyl diphosphate synthase	DSAG12_01432	Geranylgeranyl diphosphate synthase	geranylgeranyl diphosphate synthase, type I	217
Isopentenyl-diphosphate delta-isomerase	DSAG12_01209	Isopentenyl-diphosphate delta-isomerase	isopentenyl-diphosphate delta-isomerase	241
Mevalonate kinase	DSAG12_01210	Isopentenyl phosphate kinase	isopentenyl phosphate kinase	148
3-hydroxy-3-methylglutaryl-coenzyme A reductase	DSAG12_01211	Mevalonate kinase	mevalonate kinase	209
Digeranylgeranylglyceryl phosphate synthase	DSAG12_02983	Digeranylgeranylglyceryl phosphate synthase	protoheme IX farnesyltransferase	191
Cytidylyltransferase family protein	DSAG12_02984	Cytidylyltransferase family protein	phytol kinase	239
Isopentenyl phosphate kinase	DSAG12_02985	Isopentenyl phosphate kinase	isopentenyl phosphate kinase	228
Digeranylgeranylglyceryl phosphate synthase	DSAG12_00789	Digeranylgeranylglyceryl phosphate synthase	geranylgeranylglycerol-phosphate geranylgeranyltransferase	222
Lipid biosynthesis (post-DGGGP)
Cytidylyltransferase family protein	DSAG12_00788	Cytidylyltransferase family protein	phytol kinase	218
Archaetidylserine synthase	DSAG12_02960	Archaetidylserine synthase	CDP-diacylglycerol---serine O-phosphatidyltransferase	211

## Sheet: S-Table5
Supplementary Table 5 | CRISPR sequences identified in genome using CRISPRCasFindera.
ID	Start	End	Direct Repeat length	Spacers
1	683563	683655	29	1
2	1759304	1759471	30	2
3	2046700	2046796	25	1
4	2870622	2870909	23	4
5	2871150	2871211	23	1
6	3095866	3096413	23	7
7	3768537	3768659	33	1
aCouvin, D. et al. CRISPRCasFinder, an update of CRISRFinder, includes a portable version, enhanced performance and integrates search for Cas proteins. Nucleic Acids Res 46, W246–W251 (2018).

## Sheet: S-Table6
Supplementary Table 6 | Insertion sequence elements identified in genome using ISEScana. Abbreviations: IS (insertion sequence), IR (inverted repeat), see ISEScan manual for details. ORFs within or overlapping with the insertion sequence elements are shown.
Family	Cluster	IS-start	IS-end	IS-length	IS #	start1	end1	start2	end2	score	irId	IR-length	Gaps (#)	type	Terminal inverted repeat sequences	ORFs in IS element	Functions
IS200/IS605	IS200/IS605_155|IS200/IS605||protein:plasmid:114816	20358	21404	1047	1	0	0	0	0	0	0	0	0	complete	-:-
ISNCY	ISNCY_70	199906	201674	1769	2	199906	199926	201654	201674	42	21	21	0	complete	CATGATTTTTCAAGTTAATCT:CATGATTTTTCAAGTTAATCT	DSAG12_00182	hypothetical protein
IS110	IS110_151	505533	507781	2249	3	505533	505536	507778	507781	8	4	4	0	complete	TTTA:TTTA	DSAG12_00461	hypothetical protein
																DSAG12_00462	Transposase IS116/IS110/IS902 family protein
IS110	IS110_151	1151062	1153303	2242	3	1151062	1151065	1153300	1153303	8	4	4	0	complete	CTTT:CTTT	DSAG12_01070	Transposase IS116/IS110/IS902 family protein
																DSAG12_01071	hypothetical protein
IS110	IS110_151	1499845	1502165	2321	4	1499845	1499848	1502162	1502165	8	4	4	0	complete	TTTA:TTTA	DSAG12_01411	Transposase IS116/IS110/IS902 family protein
IS200/IS605	IS200/IS605_442	1616861	1617352	492	1	0	0	0	0	0	0	0	0	partial	-:-	DSAG12_01521	Transposase IS200 like protein
IS110	IS110_151	2073852	2076172	2321	4	2073852	2073855	2076169	2076172	8	4	4	0	complete	TTTA:TTTA	DSAG12_01933	Transposase IS116/IS110/IS902 family protein
IS110	IS110_151	2288658	2290906	2249	3	2288658	2288661	2290903	2290906	8	4	4	0	complete	TTTA:TTTA	DSAG12_02118	hypothetical protein
																DSAG12_02119	Transposase IS116/IS110/IS902 family protein
IS110	IS110_151	2911117	2912853	1737	1	2911117	2911140	2912830	2912853	28	19	24	0	partial	GAAATTAAGAGAAAAAATTCCTTG:GAAATCTTGAGAAAAAATTAGTTG	DSAG12_02654	hypothetical protein
																DSAG12_02655	Transposase IS116/IS110/IS902 family protein
IS110	IS110_151	2937743	2940056	2314	4	2937743	2937746	2940053	2940056	8	4	4	0	complete	ATTT:ATTT	DSAG12_02680	Transposase IS116/IS110/IS902 family protein
ISNCY	ISNCY_70	3001872	3003642	1771	2	3001872	3001893	3003621	3003642	44	22	22	0	complete	TCATGATTTTTCAAGTTAATCT:TCATGATTTTTCAAGTTAATCT	DSAG12_02680	Transposase IS116/IS110/IS902 family protein
ISNCY	ISNCY_70	3147596	3149404	1809	1	3147596	3147620	3149380	3149404	42	23	25	0	partial	CATGAGATGACAAGTTAATCTAGGT:CATGAGGTGACAAGTTAATCTAAGT	DSAG12_02739	hypothetical protein
																DSAG12_02740	hypothetical protein
IS200/IS605	IS200/IS605_442	3959655	3960068	414	1	0	0	0	0	0	0	0	0	partial	-:-	DSAG12_03552	Transposase IS200 like protein
IS110	IS110_151	4094012	4096339	2328	4	4094012	4094016	4096335	4096339	10	5	5	0	complete	AATTT:AATTT	DSAG12_02871	hypothetical protein
IS110	IS110_151	4094012	4096339	2328	4	4094012	4094016	4096335	4096339	10	5	5	0	complete	AATTT:AATTT	DSAG12_03673	Transposase IS116/IS110/IS902 family protein
aXie, Z. & Tang, H. ISEScan: automated identification of insertion sequence elements in prokaryotic genomes. Bioinformatics 33, 3340–3347 (2017).

## Sheet: S-Table7
Supplementary Table 7 | Ribosomal proteins used for phylogenomic tree construction.
COG	Ribosomal protein
COG00081	Ribosomal protein L1
COG00090	Ribosomal protein L2
COG00087	Ribosomal protein L3
COG00088	Ribosomal protein L4
COG00094	Ribosomal protein L5
COG00097	Ribosomal protein L6P/L9E
COG00244	Ribosomal protein L10
COG00080	Ribosomal protein L11
COG00102	Ribosomal protein L13
COG00093	Ribosomal protein L14
COG00200	Ribosomal protein L15
COG00256	Ribosomal protein L18
COG00091	Ribosomal protein L22
COG00089	Ribosomal protein L23
COG00198	Ribosomal protein L24
COG00255	Ribosomal protein L29
COG01841	Ribosomal protein L30/L7E
COG00052	Ribosomal protein S2
COG00092	Ribosomal protein S3
COG00522	Ribosomal protein S4 and related proteins
COG00098	Ribosomal protein S5
COG00049	Ribosomal protein S7
COG00096	Ribosomal protein S8
COG00103	Ribosomal protein S9
COG00051	Ribosomal protein S10
COG00100	Ribosomal protein S11
COG00048	Ribosomal protein S12
COG00099	Ribosomal protein S13
COG00184	Ribosomal protein S15P/S13E
COG00186	Ribosomal protein S17
COG00185	Ribosomal protein S19

## Sheet: S-Table8
Supplementary Table S8 | Genomes included in phylogenomic analysis. For genomes included in tree construction (Fig. 3a or Supplementary Fig. 4), the number of ribosomal proteins (those listed in Supplementary Table 7) identified in each genome is indicated.
Domain	Genome	Alignment (Extended Data Fig. 4a)	Tree (Extended Data Fig. 4a)	Alignment (Fig. 4a)	Tree (Fig. 4a)	Number of Ribosomal proteins
Archaea	Acidianus hospitalis W1	X	X	X	X	31
	Acidiplasma cupricumulans	X	X	X	X	31
	Aeropyrum pernix K1	X	X	X	X	30
	Archaeoglobus fulgidus	X	X	X	X	31
	Caldisphaera lagunensis DSM 15908	X	X	X	X	31
	Caldivirga maquilingensis IC-167	X	X	X	X	31
	Cuniculiplasma divulgatum	X	X	X	X	31
	Ca. Prometheoarchaeum syntrophicum MK-D1	X	X	X	X	31
	Desulfurococcus kamchatkensis 1221n	X	X	X	X	31
	Ferroglobus placidus DSM 10642	X	X	X	X	31
	Ferroplasma acidiphilum	X	X	X	X	29
	Fervidicoccus fontis Kam940	X	X	X	X	31
	Geoglobus acetivorans	X	X	X	X	31
	Haladaptatus litoreus	X	X	X	X	31
	Halalkalicoccus jeotgali B3	X	X	X	X	31
	Halanaeroarchaeum sulfurireducens	X	X	X	X	31
	Haloarchaeobius iranensis	X	X	X	X	31
	Haloarcula japonica DSM 6131	X	X	X	X	31
	Halobacterium salinarum NRC-1	X	X	X	X	31
	Halobiforma nitratireducens JCM 10879	X	X	X	X	31
	Halococcus saccharolyticus DSM 5350	X	X	X	X	31
	Haloferax denitrificans ATCC 35960	X	X	X	X	31
	Halomicrobium mukohataei DSM 12286	X	X	X	X	31
	Halopiger xanaduensis SH-6	X	X	X	X	31
	Haloquadratum walsbyi DSM 16790	X	X	X	X	31
	Halorubrum californiensis DSM 19288	X	X	X	X	31
	Haloterrigena limicola JCM 13563	X	X	X	X	31
	Hyperthermus butylicus DSM 5456	X	X	X	X	30
	Ignicoccus islandicus DSM 13165	X	X	X	X	31
	Ignisphaera aggregans DSM 17230	X	X	X	X	31
	Metallosphaera yellowstonensis MK1	X	X	X	X	31
	Methanobacterium formicicum DSM 3637	X	X	X	X	31
	Methanobrevibacter smithii ATCC 35061	X	X	X	X	31
	Methanocaldococcus jannaschii DSM 2661	X	X	X	X	31
	Methanococcus aeolicus Nankai-3	X	X	X	X	31
	Methanocorpusculum labreanum Z	X	X	X	X	31
	Methanoculleus bourgensis MS2	X	X	X	X	31
	Methanomethylovorans hollandica DSM 15978	X	X	X	X	31
	Methanonatronarchaeum thermophilum	X	X	X	X	31
	Methanopyrus kandleri AV19	X	X	X	X	31
	Methanoregula boonei 6A8	X	X	X	X	31
	Methanosaeta concilii GP6	X	X	X	X	31
	Methanosarcina barkeri MS	X	X	X	X	30
	Methanosphaera stadtmanae DSM 3091	X	X	X	X	31
	Methanothermobacter thermautotrophicus str Delta H	X	X	X	X	31
	Natrinema altunense JCM 12890	X	X	X	X	31
	Natronorubrum sulfidifaciens JCM 14089	X	X	X	X	31
	Nitrosopumilus maritimus SCM1	X	X	X	X	31
	Nitrososphaera viennensis EN76	X	X	X	X	31
	Pyrobaculum ferrireducens	X	X	X	X	31
	Pyrococcus furiosus DSM 3638	X	X	X	X	31
	Staphylothermus marinus F1	X	X	X	X	31
	Sulfolobus islandicus YN1551	X	X	X	X	31
	Thermococcus kodakarensis KOD1	X	X	X	X	31
	Thermofilum uzonense	X	X	X	X	31
	Thermoplasma volcanium GSS1	X	X	X	X	30
	Thermoproteus uzoniensis 768-20	X	X	X	X	31
	Thermosphaera aggregans DSM 11486	X	X	X	X	31
	Vulcanisaeta distributa DSM 14429	X	X	X	X	31
Eukarya	Arabidopsis thaliana Columbia	X	X	X	X	31
	Aspergillus fumigatus Af293	X	X	X	X	30
	Chlamydomonas reinhardtii	X	X	X	X	31
	Leishmania major Friedlin V1	X	X	X	X	31
	Monosiga brevicollis MX1	X	X	X	X	29
	Mus musculus C57BL	X	X	X	X	30
	Naegleria gruberi NEG-M	X	X	X	X	30
	Paramecium tetraurelia d4-2	X	X	X	X	31
	Phytophthora ramorum Pr102	X	X	X	X	29
	Plasmodium falciparum 3D7	X	X	X	X	29
Bacteria	Bacillus subtilis subsp subtilis str 168	X	X	X	X	31
	Bacteroides thetaiotaomicron VPI-5482	X	X	X	X	31
	Borrelia burgdorferi ZS7	X	X	X	X	31
	Campylobacter jejuni NCTC 11168	X	X	X	X	31
	Escherichia coli str K-12	X	X	X	X	31
	Rhodopirellula baltica SH 1	X	X	X	X	31
	Rickettsia prowazekii str Rp22	X	X	X	X	31
	Synechococcus elongatus PCC 6301	X	X	X	X	31
	Thermotoga maritima	X	X	X	X	31
Archaea (uncultured/not isolated)	Candidatus Korarchaeum cryptofilum OPF8	X	X			31
	Cenarchaeum symbiosum A	X	X			31
	Arc I group archaeon ADurb1013 Bin02101	X
	Bathyarchaeota BA1	X
	Bathyarchaeota BA2	X
	Candidatus Aenigmarchaeota GW2011_AR5	X
	Candidatus Aenigmarchaeota archaeon CG1_02_38_14	X
	Candidatus Caldiarchaeum subterraneum	X
	Candidatus Haloredivivus sp G17	X
	Candidatus Heidallarchaeota AB_125	X
	Candidatus Heimdallarchaeota LC_2	X
	Candidatus Heimdallarchaeota LC_3	X
	Candidatus Lokiarchaeota archaeon CR 4	X
	Candidatus Methanohalarchaeum thermophilum	X
	Candidatus Methanomassiliicoccus intestinalis Issoire-Mx1	X
	Candidatus Methanomethylicus mesodigestum V2	X
	Candidatus Methanomethylicus oleusabulum V3	X
	Candidatus Methanomethylophilus alvus Mx1201	X
	Candidatus Methanoperedens nitroreducens	X
	Candidatus Methanoplasma termitum	X
	Candidatus Micrarchaeum acidiphilum ARMAN-1	X
	Candidatus Nanosalina sp J07AB43	X
	Candidatus Nanosalinarum sp J07AB56	X
	Candidatus Nitrocosmicus oleophilus	X
	Candidatus Nitrosoarchaeum koreensis MY1	X
	Candidatus Nitrosomarinus catalina	X
	Candidatus Nitrosopelagicus brevis	X
	Candidatus Nitrososphaera gargensis Ga92	X
	Candidatus Nitrosotalea devanaterra	X
	Candidatus Nitrosotenuis cloacae	X
	Candidatus Odinarchaeota archaeon LCB_4	X
	Candidatus Syntrophoarchaeum butanivorans	X
	Candidatus Thorarchaeota archaeon AB_25	X
	Candidatus Thorarchaeota archaeon SMTZ-45	X
	Candidatus Thorarchaeota archaeon SMTZ1-45	X
	Candidatus Thorarchaeota archaeon SMTZ1-83	X
	Candidatus Woesearchaeota AR18	X
	Candidatus Woesearchaeota AR19	X
	Candidatus Woesearchaeota archaeon CG1_02_57_44	X
	GWA2_AR13_28_113	X
	Lokiarchaeum sp GC14_75	X
	Parvarchaeum acidiphilum	X
Archaea (low completeness)	Aciduliprofundum boonei T469	X
	Methanogenium cariaci JCM 10550	X
	Thermocladium sp ECH_B	X
Eukarya (low completeness)	Giardia lamblia ATCC 50803	X
	Ustilago maydis 521	X

## Sheet: S-TableS9
Supplementary Table 9 | Putative eukaryotic signature proteins found in MK-D1. For each gene, the corresponding arCOG, COG, KO, and expression levels are shown from Supplementary Table 3. CD-Search results (CDD v3.17), top blastp hits to Lokiarchaeum GC14_75, and Interproscan5 results are shown. Loci with ambiguous annotations (marked red) were further analyzed using phylogeny, domain analyses, a…
								CD-Search							Comparison wth GC14_75					Interproscan5
Putative function	Putative product	Locus	Length	arNOG	COG	KO	Expression level	PSSM-ID	From	To	Cov	E-value	Accession	Short name	Top hit		annotation	Similarity	Overlap	IPR domain	Pfam	Annotation	Start	End	Overlap	E-value	Note
Putative ESCRT-III proteins	Snf7 superfamily-like (Vps2/24/46-like) protein (ESCRT-III)	DSAG12_03711	218			K12197	305	328813	35	195	73.3945	0.000109098	cl21588	Snf7 superfamily	KKK42122.1	Lokiarch_37480	Vps2/24/46-like protein (ESCRT-III)	40.376	97	IPR005024	PF03357	Snf7	33	195	74.3119	1.8e-12	See phylogenetic tree of Snf7 superfamily proteins (Supplementary Fig. 3) and pfam3357 domain analysis (Supplementary Fig. 3); HHpred: ESCRT-III complex VPS24 (3FRT_B; 100% probability; 15% similarity; 11-214; 94% coverage; 1.3e-27)
	Snf7 superfamily-like (Vps2/24/46-like) protein (ESCRT-III)	DSAG12_03713	217			K12197	312	328813	23	194	78.8018	2.48667e-06	cl21588	Snf7 superfamily	KKK42122.1	Lokiarch_37480	Vps2/24/46-like protein (ESCRT-III)	39.07	99	IPR005024	PF03357	Snf7	26	194	77.4194	1.1e-09	See phylogenetic tree of Snf7 superfamily proteins (Supplementary Fig. 3) and pfam3357 domain analysis (Supplementary Fig. 3); HHpred: ESCRT-III complex VPS24 (3FRT_B; 100% probability; 17% similarity; 11-214; 94% coverage; 1e-26)
	Snf7 superfamily-like (Vps20/32/60-like) protein (ESCRT-III)	DSAG12_02101	217			K12194	409	328813	21	181	73.7327	1.80995e-08	cl21588	Snf7 superfamily	KKK44605.1	Lokiarch_16760	Vps20/32/60-like protein (ESCRT-III)	36.15	98	IPR005024	PF03357	Snf7	20	181	74.1935	3.8e-13	See phylogenetic tree of Snf7 superfamily proteins (Supplementary Fig. 3) and pfam3357 domain analysis (Supplementary Fig. 3); HHpred: ESCRT-III complex VPS24 (3FRT_B; 100% probability; 15% similarity; 7-212; 95% coverage; 4.5e-27)
Putative ESCRT-II proteins	EAP30 domain protein (ESCRT-II) (Vps22/36-like)	DSAG12_03697	240			K12188	262	335641	110	216	44.1667	9.36773e-13	cl20264	EAP30 superfamily	KKK42119.1	Lokiarch_37450	EAP30 domain protein (ESCRT-II) (Vps22/36-like)	45.992	99	IPR040608	PF04157	EAP30/Vps36 family	2	216	89.1667	1.3e-13	See phylogenetic tree of EAP30/Vps36 family proteins (Supplementary Fig. 4); HHpred: ESCRT-II complex VPS22 (3CUQ_A; 100% probability; 18% similarity; 1-240; 100% coverage; 5.2e-53)
	EAP30 domain protein (ESCRT-II) (Vps22/36-like)	DSAG12_02218	215				187	335641	83	201	54.8837	3.18592e-08	cl20264	EAP30 superfamily	na	na	na	na	na	IPR040608	PF04157	EAP30/Vps36 family	83	203	55.814	3.3e-10	See phylogenetic tree of EAP30/Vps36 family proteins (Supplementary Fig. 4); HHpred: ESCRT-II complex VPS22 (3CUQ_A; 100% probability; 22% similarity; 17-215; 93% coverage; 4.5e-42)
	ESCRT-II superfamily	DSAG12_03698	194			K12189	267	310454	58	160	52.5773	3.44788e-09	cl05443	ESCRT-II superfamily	KKK42120.1	Lokiarch_37460	Vps25-like protein (ESCRT-II)	41.237	98	IPR008570	PF05871	ESCRT-II complex subunit	52	144	47.4227	7.2e-09	See phylogenetic tree of Vps25 family proteins (Supplementary Fig. 5); HHpred: ESCRT-II complex VPS25 (3CUQ_C; 100% probability; 21% similarity; 27-191; 85% coverage; 9.9e-40)
	Vps4 ATPase	DSAG12_03699	407	arCOG01307	COG0464	K12196	295	223540	111	397	70.2703	2.98439e-80	COG0464	AAA+-type ATPase, SpoVK/Ycf46/Vps4 family	KKK42121.1	Lokiarch_37470	Vps4-like ATPase	51.707	99	na	na	na	na	na	na	na	See phylogenetic tree of VPS4 family proteins (Supplementary Fig. 6); HHpred: VPS4B (2ZAN_A; 99.91% probability; 39% similarity; 1-407; 100% overlap; 5.6e-25)
Putative vesicular trafficking machinery associated proteins	Roadblock/LC7 domain protein	DSAG12_00725	138			K07131	213	321230	16	128	81.1594	3.43974e-12	cl00886	Robl_LC7 superfamily	KKK40123.1	Lokiarch_54060	Roadblock/LC7 domain protein	50.714	99	IPR004942	PF03259	Roadblock/LC7 domain	18	99	58.6957	4.4e-12
	Roadblock/LC7 domain protein	DSAG12_02037	131	arCOG02603	COG2018	K07131	105	321230	14	128	87.0229	1.43035e-21	cl00886	Robl_LC7 superfamily	KKK41347.1	Lokiarch_43650	Roadblock/LC7 domain protein	50.427	89	IPR004942	PF03259	Roadblock/LC7 domain	18	102	64.1221	1.8e-11
	Roadblock/LC7 domain protein	DSAG12_02180	150	arCOG02603	COG2018	K07131	312	321230	6	124	78.6667	1.7799e-14	cl00886	Robl_LC7 superfamily	KKK46327.1	Lokiarch_02330	Roadblock/LC7 domain protein	76.159	100	IPR004942	PF03259	Roadblock/LC7 domain	16	99	55.3333	7.1e-10
	Roadblock/LC7 domain protein	DSAG12_02202	115	arCOG02603	COG2018	K07131	293	321230	1	114	98.2609	3.56663e-16	cl00886	Robl_LC7 superfamily	KKK45653.1	Lokiarch_08020	Roadblock/LC7 domain protein	53.509	99	IPR004942	PF03259	Roadblock/LC7 domain	6	92	74.7826	2.3e-08
	Roadblock/LC7 domain protein	DSAG12_02494	102			K10419	247	214939	7	96	87.2549	3.93944e-15	smart00960	Robl_LC7	KKK45831.1	Lokiarch_06490	Roadblock/LC7 domain protein	51.485	95	IPR004942	PF03259	Roadblock/LC7 domain	12	96	82.3529	1.3e-11
	Roadblock/LC7 domain protein	DSAG12_03484	121	arCOG02603	COG2018	K07131	281	321230	12	121	90.0826	2.30716e-29	cl00886	Robl_LC7 superfamily	KKK41548.1	Lokiarch_41940	Roadblock/LC7 domain protein	69.231	97	IPR004942	PF03259	Roadblock/LC7 domain	9	96	71.9008	3.9e-22
	Roadblock/LC7 domain protein	DSAG12_03752	123			K07131	645	321230	4	121	95.122	1.56549e-15	cl00886	Robl_LC7 superfamily	KKK45861.1	Lokiarch_06410	Roadblock/LC7 domain protein	40.179	91	IPR004942	PF03259	Roadblock/LC7 domain	12	94	66.6667	3.9e-09
Cell division/cytoskeleton related proteins	actin-related proteins	DSAG12_00956	381			K05692	501	214592	11	381	97.1129	0	smart00268	ACTIN	KKK42269.1	Lokiarch_36250	actin-/Arp1-/Arp2-/Arp3-related proteins	91.601	100	IPR004000	PF00022	Actin	11	379	96.5879	2.4e-131
	actin-related proteins	DSAG12_02858	377			K05692	248	214592	7	365	94.9602	2.98458e-105	smart00268	ACTIN	KKK45535.1	Lokiarch_09100	actin-related proteins	50.928	99	IPR004000	PF00022	Actin	5	369	96.5517	9.5e-84
	actin-related proteins (fused to double zinc ribbon domain)	DSAG12_03244	557				229	306521	18	323	54.7576	1.11018e-70	cl29669	Actin superfamily	KKK42269.1	Lokiarch_36250	actin-/Arp1-/Arp2-/Arp3-related proteins	32.733	67	IPR004000	PF00022	Actin	15	324	55.4758	6.2e-62	Double zinc ribbon domain (PF12773; 373-430; 5.7E-07)
	Profilin-like domain protein	DSAG12_01906	140				243	na	na	na	na	na	na	na	KKK40842.1	Lokiarch_47830	profilin-related protein	42.4	87	na	na	na	na	na	na	na	See phylogenetic tree of eukaryotic profilin and putative profilin genes (Supplementary Fig. 7); see profilin domain pfam00235 analysis (Supplementary Fig. 7); HHpred: Profilin (3D9Y_A; 99.95% probability; 17% similarity; 16-140; 89% coverage; 2.1e-29)
	hypothetical protein with gelsolin-like domain	DSAG12_02523	243				249	353973	53	98	18.5185	0.00571515	cl15697	ADF_gelsolin superfamily	KKK44841.1	Lokiarch_14920	hypothetical proteins with gelsolin-like domain	50.23	89	SSF55753		Actin-depolymerizing enzyme	27	98	29.2181	1.74e-05	See gelsolin domain smart00262 analysis (Supplementary Fig. 8); HHpred:Gelsolin (1KCQ_A; 99.24% probability; 16% identity; 8-114; 44% overlap; 8.7e-13)
	hypothetical protein with gelsolin-like domain	DSAG12_02979	328				378	353973	32	101	21.0366	0.00852745	cl15697	ADF_gelsolin superfamily	KKK44217.1	Lokiarch_20110	hypothetical proteins with gelsolin-like domain	36.842	97	IPR029006		ADF-H/Gelsolin-like domain superfamily	12	114	31.0976	6.9e-08	See gelsolin domain smart00262 analysis (Supplementary Fig. 8); HHpred:Gelsolin (5FAF_A; 99.42% probability; 16% identity; 2-108; 33% overlap; 1.1e-14)
	hypothetical protein with gelsolin-like domains	DSAG12_01672	351			K05768	390	214590	131	212	23.0769	3.0742e-17	smart00262	GEL	KKK40648.1	Lokiarch_49620	hypothetical proteins with gelsolin-like domain	43.931	98	na	na	na	na	na	na	na	See gelsolin domain smart00262 analysis (Supplementary Fig. 8); HHpred:Gelsolin (3FFK_A; 99.92% probability; 31% identity; 2-216; 68% overlap; 3e-27); CD-SEARCH: GEL (smart00262; 14-90; 2.0e-12)
	hypothetical protein with small GTP-binding domain	DSAG12_02715	596				185	224025	129	297	28.1879	8.59754e-09	COG1100	Gem1	KKK45525.1	Lokiarch_09000	small GTP-binding domain protein	30.729	72	IPR006689	PF00025	ADP-ribosylation factor family	127	248	20.302	8.8e-07
	hypothetical protein with small GTP-binding domain	DSAG12_00059	153			K07950	398	354812	4	132	83.6601	1.08397e-23	cl21455	P-loop_NTPase superfamily	KKK43261.1	Lokiarch_28560	small GTP-binding domain protein	39.496	78	IPR006689	PF00025	ADP-ribosylation factor family	3	137	87.5817	1.4e-18
	hypothetical protein with small GTP-binding domain	DSAG12_00601	350			K16185	220	354812	10	132	34.8571	3.15213e-17	cl21455	P-loop_NTPase superfamily	KKK46455.1	Lokiarch_01140	small GTP-binding domain protein	32.932	70	IPR006689	PF00025	ADP-ribosylation factor family	3	112	31.1429	7.4e-18
	hypothetical protein with small GTP-binding domain	DSAG12_00770	325			K16185	162	354812	6	205	61.2308	9.27487e-22	cl21455	P-loop_NTPase superfamily	KKK44766.1	Lokiarch_15440	small GTP-binding domain protein	33.591	78	IPR006762	PF04670	Gtr1/RagA G protein conserved region	6	216	64.6154	5.7e-26
	hypothetical protein with small GTP-binding domain	DSAG12_00783	231			K06883	306	354812	13	175	70.1299	2.39151e-20	cl21455	P-loop_NTPase superfamily	KKK40499.1	Lokiarch_50350	small GTP-binding domain protein	60.274	94	IPR006689	PF00025	ADP-ribosylation factor family	12	176	70.9957	7.2e-12
	hypothetical protein with small GTP-binding domain	DSAG12_00930	406				237	354812	100	222	30.0493	1.6382e-15	cl21455	P-loop_NTPase superfamily	KKK40445.1	Lokiarch_51460	small GTP-binding domain protein	33.24	87	IPR006689	PF00025	ADP-ribosylation factor family	99	267	41.3793	1.4e-19
	hypothetical protein with small GTP-binding domain	DSAG12_01658	355				182	354812	183	339	43.9437	3.92954e-34	cl21455	P-loop_NTPase superfamily	KKK44255.1	Lokiarch_19980	small GTP-binding domain protein	35.016	86	IPR006689	PF00025	ADP-ribosylation factor family	175	339	46.1972	9.5e-29
	hypothetical protein with small GTP-binding domain	DSAG12_02069	298			K16185	266	354812	4	166	54.3624	9.49889e-21	cl21455	P-loop_NTPase superfamily	KKK44766.1	Lokiarch_15440	small GTP-binding domain protein	30.374	70	IPR006762	PF04670	Gtr1/RagA G protein conserved region	4	203	66.7785	3.5e-20
	hypothetical protein with small GTP-binding domain	DSAG12_02152	202			K06883	296	354812	11	185	86.1386	1.73509e-11	cl21455	P-loop_NTPase superfamily	KKK40497.1	Lokiarch_50330	small GTP-binding domain protein	41.606	67	IPR006689	PF00025	ADP-ribosylation factor family	13	159	72.2772	5.9e-07
	hypothetical protein with small GTP-binding domain	DSAG12_02214	205			K06883	297	354812	6	161	75.6098	3.50982e-11	cl21455	P-loop_NTPase superfamily	KKK42335.1	Lokiarch_35740	small GTP-binding domain protein	64.878	99	IPR006689	PF00025	ADP-ribosylation factor family	13	179	80.9756	1.1e-06
	hypothetical protein with small GTP-binding domain	DSAG12_02309	471				179	354812	173	291	25.0531	4.86103e-14	cl21455	P-loop_NTPase superfamily	KKK45368.1	Lokiarch_10260	small GTP-binding domain protein	32.708	94	IPR006762	PF04670	Gtr1/RagA G protein conserved region	173	378	43.5244	9.7e-22
	hypothetical protein with small GTP-binding domain	DSAG12_02311	341				350	354812	43	161	34.6041	5.9932e-18	cl21455	P-loop_NTPase superfamily	KKK41444.1	Lokiarch_42960	small GTP-binding domain protein	46.296	93	IPR006762	PF04670	Gtr1/RagA G protein conserved region	43	260	63.6364	2.6e-23
	hypothetical protein with small GTP-binding domain	DSAG12_02319	508				206	354812	203	384	35.6299	2.5098e-10	cl21455	P-loop_NTPase superfamily	KKK45368.1	Lokiarch_10260	small GTP-binding domain protein	34.749	98	IPR006762	PF04670	Gtr1/RagA G protein conserved region	203	412	41.1417	3.3e-15
	hypothetical protein with small GTP-binding domain	DSAG12_02438	177			K07955	347	354812	10	137	71.7514	7.66432e-16	cl21455	P-loop_NTPase superfamily	KKK40160.1	Lokiarch_53730	small GTP-binding domain protein	43.478	89	IPR006689	PF00025	ADP-ribosylation factor family	6	146	79.096	2.2e-14
	hypothetical protein with small GTP-binding domain	DSAG12_02608	241			K06883	222	354812	27	177	62.2407	1.87128e-19	cl21455	P-loop_NTPase superfamily	KKK40499.1	Lokiarch_50350	small GTP-binding domain protein	50.485	84	IPR006689	PF00025	ADP-ribosylation factor family	27	177	62.2407	1.3e-10
	hypothetical protein with small GTP-binding domain	DSAG12_03581	203			K06883	0	354812	11	181	83.7438	9.12872e-12	cl21455	P-loop_NTPase superfamily	KKK40497.1	Lokiarch_50330	small GTP-binding domain protein	42.336	67	IPR006689	PF00025	ADP-ribosylation factor family	13	159	71.9212	1e-07
	hypothetical protein with small GTP-binding domain	DSAG12_03636	253	arCOG00355	COG0218	K03978	187	354812	10	213	80.2372	1.20425e-22	cl21455	P-loop_NTPase superfamily	KKK44403.1	Lokiarch_18500	small GTP-binding domain protein	42.786	78	IPR006073	PF01926	50S ribosome-binding GTPase	19	154	53.3597	3.9e-11
	hypothetical protein with small GTP-binding domain	DSAG12_00027	222	arCOG06769	COG1100	K07930	180	206640	46	205	71.6216	1.96543e-62	cd00154	Rab	KKK43373.1	Lokiarch_27490	small GTP-binding domain protein	46.591	77	IPR001806	PF00071	Ras family	47	207	72.0721	4.1e-40
	hypothetical protein with small GTP-binding domain and Roadblock/LC7 domain	DSAG12_00376	335	arCOG06769	COG1100		279	206640	163	321	47.1642	1.53909e-55	cd00154	Rab	KKK42189.1	Lokiarch_36830	small GTP-binding domain protein	53.776	96	IPR001806	PF00071	Ras family	164	321	46.8657	3.4e-45	CD-SEARCH: Robl_LC7 (cl00886; 8-126; 3.34709e-07)
	hypothetical protein with small GTP-binding domain	DSAG12_00516	318	arCOG06769	COG1100		299	206640	139	307	52.8302	5.11657e-58	cd00154	Rab	na	na	na	na	na	IPR001806	PF00071	Ras family	140	311	53.7736	1.1e-44
	hypothetical protein with small GTP-binding domain	DSAG12_00592	175	arCOG06769	COG1100	K07976	325	206640	7	165	90.2857	6.67094e-54	cd00154	Rab	KKK42560.1	Lokiarch_33970	small GTP-binding domain protein	66.86	98	IPR001806	PF00071	Ras family	8	165	89.7143	1.4e-37
	hypothetical protein with small GTP-binding domain	DSAG12_00641	517	arCOG06769	COG1100		265	206640	9	161	29.4004	2.56761e-71	cd00154	Rab	na	na	na	na	na	IPR001806	PF00071	Ras family	10	163	29.5938	4.2e-51
	hypothetical protein with small GTP-binding domain	DSAG12_00814	188			K07891	218	206640	10	174	87.234	1.77076e-36	cd00154	Rab	KKK46406.1	Lokiarch_01650	small GTP-binding domain protein	34.337	87	IPR001806	PF00071	Ras family	11	175	87.234	3.5e-25
	hypothetical protein with small GTP-binding domain	DSAG12_00976	195	arCOG06769	COG1100	K07889	290	206640	4	162	81.0256	3.75754e-63	cd00154	Rab	KKK42647.1	Lokiarch_33450	small GTP-binding domain protein	55.102	99	IPR001806	PF00071	Ras family	5	165	82.0513	9.3e-44
	hypothetical protein with small GTP-binding domain	DSAG12_01133	317	arCOG06769	COG1100		278	206640	140	306	52.3659	2.6065e-59	cd00154	Rab	KKK42189.1	Lokiarch_36830	small GTP-binding domain protein	30.476	64	IPR001806	PF00071	Ras family	141	309	52.9968	1.2e-44
	hypothetical protein with small GTP-binding domain	DSAG12_01163	184	arCOG06769	COG1100	K07901	220	206640	17	181	89.1304	5.37592e-47	cd00154	Rab	KKK46406.1	Lokiarch_01650	small GTP-binding domain protein	43.503	96	IPR001806	PF00071	Ras family	13	183	92.3913	6.1e-33
	hypothetical protein with small GTP-binding domain and PHA03378 domain	DSAG12_01235	317	arCOG06769	COG1100	K07904	417	206640	7	169	51.1041	1.98681e-47	cd00154	Rab	na	na	na	na	na	IPR001806	PF00071	Ras family	8	172	51.735	4.3e-32	CD-SEARCH: EBNA-3, Epstein-Barr virus nuclear antigen (PHA03378; 198-284; 1.99109e-08)
	hypothetical protein with small GTP-binding domain	DSAG12_01379	199	arCOG06769	COG1100	K07880	420	206640	21	188	83.9196	3.60002e-53	cd00154	Rab	KKK46406.1	Lokiarch_01650	small GTP-binding domain protein	42.222	90	IPR001806	PF00071	Ras family	21	190	84.9246	4e-35
	hypothetical protein with small GTP-binding domain	DSAG12_01422	204	arCOG06769	COG1100	K07904	206	206640	24	188	80.3922	5.7138e-44	cd00154	Rab	KKK42474.1	Lokiarch_34920	small GTP-binding domain protein	43.333	88	IPR001806	PF00071	Ras family	25	191	81.3725	6.7e-29
	hypothetical protein with small GTP-binding domain	DSAG12_01506	182	arCOG06769	COG1100	K07890	274	206640	9	168	87.3626	7.6839e-68	cd00154	Rab	KKK46288.1	Lokiarch_02670	small GTP-binding domain protein	48.366	82	IPR001806	PF00071	Ras family	10	170	87.9121	6.1e-47
	hypothetical protein with small GTP-binding domain	DSAG12_01540	179	arCOG06769	COG1100	K07884	197	206640	5	172	93.2961	6.64179e-46	cd00154	Rab	KKK42857.1	Lokiarch_31930	small GTP-binding domain protein	34.351	73	IPR001806	PF00071	Ras family	6	175	94.4134	1.6e-31
	hypothetical protein with small GTP-binding domain	DSAG12_01755	177			K07893	179	206640	7	168	90.9605	3.8259e-40	cd00154	Rab	KKK41155.1	Lokiarch_45420	small GTP-binding domain protein	36.81	92	IPR001806	PF00071	Ras family	7	168	90.9605	3.1e-26
	hypothetical protein with small GTP-binding domain	DSAG12_01823	129	arCOG06769	COG1100	K07890	315	206640	2	115	87.5969	2.17464e-44	cd00154	Rab	KKK42857.1	Lokiarch_31930	small GTP-binding domain protein	39.091	85	IPR001806	PF00071	Ras family	6	118	86.8217	9.7e-31
	hypothetical protein with small GTP-binding domain	DSAG12_01962	175	arCOG06769	COG1100	K07897	130	206640	6	166	91.4286	6.29752e-64	cd00154	Rab	KKK44703.1	Lokiarch_15930	small GTP-binding domain protein	64.706	97	IPR001806	PF00071	Ras family	7	168	92	4e-45
	hypothetical protein with small GTP-binding domain	DSAG12_02010	200	arCOG06769	COG1100	K07921	244	206640	12	176	82	2.0029e-39	cd00154	Rab	KKK44444.1	Lokiarch_18250	small GTP-binding domain protein	39.444	88	IPR001806	PF00071	Ras family	13	181	84	6.6e-24
	hypothetical protein with small GTP-binding domain	DSAG12_02123	190	arCOG06769	COG1100	K07874	265	206640	8	175	87.8947	1.36838e-47	cd00154	Rab	KKK41155.1	Lokiarch_45420	small GTP-binding domain protein	45.087	91	IPR001806	PF00071	Ras family	8	176	88.4211	1.6e-33
	hypothetical protein with small GTP-binding domain and Roadblock/LC7 domain	DSAG12_02346	317	arCOG06769	COG1100		221	206640	152	310	49.8423	2.6828e-50	cd00154	Rab	KKK42609.1	Lokiarch_33770	small GTP-binding domain protein	47.386	95	IPR001806	PF00071	Ras family	153	312	50.1577	1.2e-36	CD-SEARCH: Robl_LC7 (cl00886; 6-121; 1.60461e-07)
	hypothetical protein with small GTP-binding domain	DSAG12_02381	346	arCOG06769	COG1100		292	206640	176	335	45.9538	2.00589e-62	cd00154	Rab	KKK43967.1	Lokiarch_22470	small GTP-binding domain protein	37.425	94	IPR001806	PF00071	Ras family	177	337	46.2428	1.7e-48
	hypothetical protein with small GTP-binding domain	DSAG12_02407	179	arCOG06769	COG1100	K07917	243	206640	8	172	91.6201	5.52367e-58	cd00154	Rab	KKK40672.1	Lokiarch_49520	small GTP-binding domain protein	45.087	97	IPR001806	PF00071	Ras family	9	174	92.1788	5.1e-39
	hypothetical protein with small GTP-binding domain	DSAG12_02513	175	arCOG06769	COG1100	K07899	272	206640	6	169	93.1429	2.61831e-60	cd00154	Rab	KKK42857.1	Lokiarch_31930	small GTP-binding domain protein	55.233	98	IPR001806	PF00071	Ras family	7	172	94.2857	3.8e-43
	hypothetical protein with small GTP-binding domain	DSAG12_02514	184	arCOG06769	COG1100	K07885	280	206640	12	174	88.0435	4.92437e-53	cd00154	Rab	KKK41853.1	Lokiarch_39550	small GTP-binding domain protein	56.111	96	IPR001806	PF00071	Ras family	13	174	87.5	1.3e-38
	hypothetical protein with small GTP-binding domain	DSAG12_02859	194	arCOG06769	COG1100	K07881	241	206640	24	187	84.0206	2.91869e-54	cd00154	Rab	KKK45140.1	Lokiarch_12240	small GTP-binding domain protein	39.13	90	IPR001806	PF00071	Ras family	25	190	85.0515	1.2e-41
	hypothetical protein with small GTP-binding domain	DSAG12_02895	194	arCOG06769	COG1100	K07917	279	206640	23	188	85.0515	1.12292e-47	cd00154	Rab	KKK46406.1	Lokiarch_01650	small GTP-binding domain protein	43.605	89	IPR001806	PF00071	Ras family	23	193	87.6289	1.1e-33
	hypothetical protein with small GTP-binding domain	DSAG12_03068	183	arCOG06769	COG1100	K07916	160	206640	10	172	88.5246	6.58243e-51	cd00154	Rab	KKK41853.1	Lokiarch_39550	small GTP-binding domain protein	60.571	96	IPR001806	PF00071	Ras family	11	173	88.5246	3.5e-38
	hypothetical protein with small GTP-binding domain	DSAG12_03528	184	arCOG06769	COG1100	K07976	230	206640	20	178	85.8696	3.24261e-36	cd00154	Rab	KKK44444.1	Lokiarch_18250	small GTP-binding domain protein	38.596	93	IPR001806	PF00071	Ras family	14	182	91.3043	1.1e-33
	hypothetical protein with small GTP-binding domain	DSAG12_03662	177	arCOG06769	COG1100	K07874	167	206640	7	168	90.9605	1.565e-43	cd00154	Rab	KKK46406.1	Lokiarch_01650	small GTP-binding domain protein	41.954	98	IPR001806	PF00071	Ras family	8	170	91.5254	2.3e-31
	hypothetical protein with small GTP-binding domain	DSAG12_03803	195	arCOG06769	COG1100	K07904	226	206640	12	176	84.1026	2.93434e-27	cd00154	Rab	KKK46406.1	Lokiarch_01650	small GTP-binding domain protein	32.203	89	IPR001806	PF00071	Ras family	13	178	84.6154	1.4e-23
	hypothetical protein with small GTP-binding domain	DSAG12_03902	343	arCOG06769	COG1100		246	197555	174	337	47.5219	3.74738e-60	cl33240	RAB superfamily	KKK42189.1	Lokiarch_36830	small GTP-binding domain protein	37.048	97	IPR001806	PF00071	Ras family	175	333	46.0641	2.2e-47
	hypothetical protein with small GTP-binding domain	DSAG12_03083	289				216	333814	129	242	39.1003	7.95679e-13	cl37956	Ras superfamily	KKK45962.1	Lokiarch_05490	small GTP-binding domain protein	34.272	74	IPR006689	PF00025	ADP-ribosylation factor family	128	256	44.2907	1e-12
	hypothetical protein with small GTP-binding domain	DSAG12_00675	190			K06883	166	206648	15	181	87.3684	8.87477e-16	cd00882	Ras_like_GTPase	KKK40497.1	Lokiarch_50330	small GTP-binding domain protein	51.562	100	IPR006689	PF00025	ADP-ribosylation factor family	7	181	91.5789	1.8e-08
	hypothetical protein with small GTP-binding domain	DSAG12_01734	489				203	206648	8	168	32.7198	4.20228e-08	cd00882	Ras_like_GTPase	na	na	na	na	na	IPR006762	PF04670	Gtr1/RagA G protein conserved region	6	189	37.4233	3.6e-09
	hypothetical protein with small GTP-binding domain	DSAG12_03092	569				299	312094	127	235	18.9807	2.60107e-17	cl37780	Roc superfamily	KKK44706.1	Lokiarch_15960	small GTP-binding domain protein	41.983	92	IPR001806	PF00071	Ras family	123	252	22.6714	1.5e-30
Ubiquitin modifier system related proteins	hypothetical protein with ubiquitin-like domain	DSAG12_00424	83				324	355798	20	77	68.6747	4.71181e-07	cd01805	Ubl_Rad23	KKK42092.1	Lokiarch_37670	hypothetical protein with ubiquitin-like domain	79.518	100	IPR000626	PF00240	Ubiquitin family	20	80	72.2892	2.5e-09	See ubiquitin-like family cd01805 domain analysis (Supplementary Fig. 9); HHpred: E3 ubiquitin transferase (5Y3T_A; 99.2% probability; 19% similarity; 4-83; 96% overlap; 6.5e-12)
	hypothetical protein with ubiquitin-conjugating enzyme-like domain	DSAG12_00996	169			K10576	341	238117	28	163	79.8817	1.0045e-34	cd00195	UBCc	KKK45336.1	Lokiarch_10330	hypothetical protein with ubiquitin-conjugating domain	70.414	100	IPR000608	PF00179	Ubiquitin-conjugating enzyme	23	162	82.2485	6.1e-23
	hypothetical protein with ubiquitin modifier-like domain	DSAG12_01053	104			K03636	195	355798	28	104	73.0769	5.78253e-08	cd01764	Ubl_Urm1	na	na	na	na	na	IPR015221	PF09138	Urm1 (Ubiquitin related modifier)	26	104	75	5.5e-09	See ubiquitin-like family urm1 cd01764 domain analysis (Supplementary Fig. 10); HHpred: Ubiquitin-like protein, putative Urm1 (1XO3_A; 99.8% probability; 25% similarity; 6-104; 95% overlap; 2.2e-21)
	hypothetical protein with RING-domain	DSAG12_00657	182				203	354325	126	171	24.7253	1.15412e-05	pfam13639	zf-RING_2	KKK42565.1	Lokiarch_34010	putative zinc finger, RING/FYVE/PHD-type	40.449	98	na	na	na	na	na	na	na	See ring finger domain (zf-RING_2) analysis (Supplementary Fig. 11); HHpred: RING-type E3 ubiquitin transferase (3J92_z; 98.52% probability; 19% similarity; 4-171; 92.3% coverage; 5.7e-10)
	hypothetical protein with RING- and TPR-domain	DSAG12_03879	243				201	338865	13	62	20.1646	3.97742e-07	pfam13639	zf-RING_2	KKK41973.1	Lokiarch_38540	putative zinc finger, RING/FYVE/PHD-type	33.495	82	IPR013083		Zinc finger, RING/FYVE/PHD-type	3	113	45.2675	5.2e-11	See ring finger domain (zf-RING_2) analysis (Supplementary Fig. 11); HHpred: RING-type E3-protein ubiquitin ligase (5O6C_A; 97.78% probability; 14% similarity; 3-100; 87% overlap; 5e-6); CD-SEARCH: Putative Zn-dependent protease, contains TPR repeats (COG4783; 79-239; 3.22331e-05)
Eukaryotic ribosomal protein	putative homolog of eukaryotic ribosomal protein L22e	DSAG12_01250	99				145	na	na	na	na	na	na	na	KKK43061.1	Lokiarch_30160	putative homolog of eukaryotic ribosomal protein L22e	32.609	93	na	na	na	na	na	na	na	See phylogenetic tree of eukaryotic ribosomal protein L22e and putative L22e genes (Supplementary Fig. 12); See ribosomal protein L22e domain pfam1776 analysis (Supplementary Fig. 12); HHpred: 60S ribosomal protein L22-A (4U4R_N2; 22% identity; 100% probability; 2-97; 97% coverage; 4e-38)
Oligosaccharyl transferase complex proteins	Putative oligosaccharyl transferase STT3 subunit	DSAG12_01167	1326	arCOG02044	COG1287		307	330525	12	662	49.0196	1.6821e-42	cl25704	Stt3 superfamily	KKK43251.1	Lokiarch_28460	Putative oligosaccharyl transferase STT3 subunit	39.052	91	PTHR13872:SF1		Dolichyl-diphosphooligosacchride--protein glycosyltransferase subunit Stt3B	30	119	6.71192	1.4e-14	See STT3 domain COG1287 analysis (Supplementary Fig. 13); HHpred: Dolichyl-diphosphooligosaccharide--protein glycosyltransferase subunit 1 (6EZN_F; 100% probability; 26% similarity; 14-742; 55% coverage; 1.8e-46); C-terminal non-cytoplasmic region.

## Sheet: S-Table10
Supplementary Table 10 | DNA probes used in this study.
Probe	Target group	Probe sequence (5' to 3')a	Labeling	%FAb	Reference
Standard-FISH
DSAG-Gr2-1142c	Ca. P. syntrophicum strain MK-D1 and its relatives	CAGTCCGCTTAGCGTTCC	Alexa Fluor 488	35	This study
MBGB-525c,d	Almost all members of Lokiarchaeota	AGAGCTGGTTTTACCGCG	Alexa Fluor 488	10	Knittel et al., 2005
EUB338	Most Bacteria	GCTGCCTCCCGTAGGAGT	Alexa Fluor 555	20	Amann et al., 1990
ARC915	Most Archaea	GTGCTCCCCCGCCAATTCCT	Alexa Fluor 555	35	Stahl et al., 1991
in situ DNA-HCR-FISH
DSAG-Gr2-1142-initiatorH	Ca. P. syntrophicum strain MK-D1 and its relatives	CCGAATACAAAGCATCAACGACTAGAAAAAACAGTCCGCTTAGCGTTCC	—	35	This study
DSAG-Gr2-1432-initiatorHe	Ca. P. syntrophicum strain MK-D1	CCGAATACAAAGCATCAACGACTAGAAAAAACGACCCTTAGGACCGTTTTTC	—	30	This study
EUB338-initiatorC	Most Bacteria	CCAGTTATCAGTAGTCCGTCCTTCATTTTTTGCTGCCTCCCGTAGGAGT	—	20	Yamaguchi et al., 2015
MG1200-initiatorC	most Methanomicrobiales (including Methanogenium)	CCAGTTATCAGTAGTCCGTCCTTCATTTTTTCGGATAATTCGGGGCATGCTG	—	10f	Raskin et al., 1994.
ARC915-initiatorC	Most Archaea	CCAGTTATCAGTAGTCCGTCCTTCATTTTTTGTGCTCCCCCGCCAATTCCT	—	35	Yamaguchi et al., 2015
Amplifier probes
H1	—	TCTAGTCGTTgatgctttgtattcggCGACAGATAAccgaatacaaagcatc	Alexa Fluor 488	—	Choi et al., 2010g
H2	—	ccgaatacaaagcatcAACGACTAGAgatgctttgtattcggTTATCTGTCG	Alexa Fluor 488	—	Choi et al., 2010g
C1	—	ATGAAGGACGgactactgataactggGACTTCCATAccagttatcagtagtc	Alexa Fluor 555	—	Choi et al., 2010g
C2	—	ccagttatcagtagtcCGTCCTTCATgactactgataactggTATGGAAGTC	Alexa Fluor 555	—	Choi et al., 2010g
aDouble underlined sequences are the initiator sequence. Lowercase letters represent stem structures of amplifier probe. Underlined sequence of amplifier probes are complementary to the initiator sequnces.
b%FA represent formamide concentration (v/v). For Ca. P. syntrophicum-specific probes, FA concentrations were determined by Clone-FISH method (Schramm et al., 2002). The Clone-FISH sample insereted a neally full 16S rRNA gene sequence of MK-D1 was prepared as described in Kubota et al. (2006).
cFor the probes, both of 5'-singly fluoresence labaled and 5'-,3'-doubly fluoresence labaled probes (Stoecker et al., 2010) were applied to detect Ca. P. syntrophicum strain MK-D1 cells.
dThe probe also targets sequences of the some Thorarchaeota, some Bathyarchaeota and many Marine Hydrothermal Vent Group.
eWhen HCR-FISH detection using DSAG-Gr2-1142 probe, we obtained clear fluorescence signals of MK-D1 cells from the tri-cuture, but not from the co-cultures. Therefore, we designed a new probe DSAG-Gr2-1432 and mixed with DSAG-Gr2-1142 probe for clear detection of the cells in the co-cultures. FA concentration was 30% when we used two probes simultaneously.
fFA concentration for the MG1200 probe was re-evaluated using a pure culture of Methanogenium cariaci strain JR1 (JCM 10550).
gAmplifier probe sequences were changed to DNA probe from RNA probe.
References:
Knittel, K., Lösekann, T., Boetius, A., Kort, R. & Amann, R. Diversity and distribution of methanotrophic archaea at cold seeps. Appl. Environ. Microbiol. 71, 467–479 (2005).
Amann, R. I. et al. Combination of 16S rRNA-targeted oligonucleotide probes with flow cytometry for analyzing mixed microbial populations. Appl. Environ. Microbiol. 56, 1919–1925 (1990).
Stahl, D. A. & Amann, R. in Nucleic acid techniques in bacterial systematics (ed. Stackebrandt, E. & Goodfellow, M.) 205–248 (Wiley, Chichester, UK, 1991).
Yamaguchi, T. et al. In situ DNA-hybridization chain reaction (HCR): a facilitated in situ HCR system for the detection of environmental microorganisms. Environ. Microbiol. 17, 2532–2541 (2015).
Raskin, L., Stromley, J. M., Rittmann, B. E. & Stahl, D. A. Group-specific 16S rRNA hybridization probes to describe natural communities of methanogens. Appl. Environ. Microbiol. 60, 1232–1240 (1994).
Choi, H. M. T. et al. Programmable in situ amplification for multiplexed imaging of mRNA expression. Nat. Biotechnol. 28, 1208–1212 (2010).
Schramm, A., Fuchs, B. M., Nielsen, J. L., Tonolla, M. & Stahl, D. A. Fluorescence in situ hybridization of 16S rRNA gene clones (Clone-FISH) for probe validation and screening of clone libraries. Environ. Microbiol. 4, 713–720 (2002).
Kubota, K., Ohashi, A., Imachi, H. & Harada, H. Visualization of mcr mRNA in a methanogen by fluorescence in situ hybridization with an oligonucleotide probe and two-pass tyramide signal amplification (two-pass TSA-FISH). J. Microbiol. Methods 66, 521–528 (2006).
Stoecker, K., Dorninger, C., Daims, H. & Wagner, M. Double labeling of oligonucleotide probes for fluorescence in situ hybridization (DOPE-FISH) improves signal intensity and increases rRNA accessibility. Appl. Environ. Microbiol. 76, 922–926 (2010).
